# Supplementary material for: Negative feedback by NUR77/Nr4a1 restrains B cell clonal dominance during early T-dependent immune responses
Source: Cell Rep. Author manuscript; Available in PMC 2021 Nov 3. (PMC8564879; doi:10.1016/j.celrep.2021.109645)
Supplement: 2 [file NIHMS1737340-supplement-2.xlsx]

## Sheet: Sheet1
Table 1. Tan et al., 2020; GSE146747: Target genes repressed by Nr4a1. B cells expressing or lacking NUR77 were stimulated in vitro for 2 hours with anti-IgM and subjected to bulk RNA-sequencing as described. Differential gene expression (fold change, p value) was computed using EdgeR. Genes overexpressed in the absence of NUR77, with a fold-change >1.2x and p value <0.05 are shown.
Gene	Log Fold change (Nr4a1KO/WT)	p value
Ccl4	2.06122	4.24e-11
Lck	1.42134	1.44e-10
Slamf1	2.10099	2.31e-10
Sh3bp5	1.46209	2.57e-10
Batf	1.74965	3.61e-10
Ccl3	1.92361	3.88e-10
Marcksl1	1.40732	3.97e-10
Gm6377	1.51701	4.5e-10
Gimap4	1.35187	5.93e-10
D8Ertd82e	1.70005	6.01e-10
Ifi30	1.41877	7.27e-10
Icam1	1.35463	1.11e-09
Cd55	1.53677	1.38e-09
Egr2	1.35105	1.6e-09
Pdcd1lg2	1.37248	2.04e-09
Nr4a2	1.82943	2.11e-09
Cd69	1.39926	2.16e-09
Elmsan1	1.35601	2.2e-09
Vav1	1.32369	2.29e-09
Pik3ap1	1.30245	2.31e-09
Egr3	1.35075	3.11e-09
Bcar3	1.2758	4.1e-09
AK137525	2.41937	4.1e-09
Cd180	1.38818	5.48e-09
Smad3	1.33632	6.14e-09
Slamf6	1.57636	6.35e-09
Ppp1r18	1.39714	8.06e-09
Evi2a	1.53354	8.9e-09
Trib2	1.32122	9.24e-09
Inf2	1.37676	9.82e-09
Vegfa	1.50589	1.14e-08
Zbtb1	1.35406	1.4e-08
Abcg1	1.46879	1.68e-08
Ncf1	1.324	1.76e-08
Camsap2	1.38733	2.2e-08
Fam43a	1.36003	2.27e-08
Maff	1.35247	2.51e-08
Spib	1.28583	2.95e-08
S1pr3	1.48224	3.03e-08
Mgll	1.65294	4.04e-08
4632428N05Rik	1.38039	4.17e-08
Slc25a19	1.2431	4.29e-08
Slamf7	1.27842	5.02e-08
Bcor	1.27734	5.22e-08
Nr4a3	1.45264	5.27e-08
Plaur	1.42466	5.37e-08
Cdk5r1	1.30299	5.61e-08
Malt1	1.3165	6.26e-08
Mbp	1.31938	6.86e-08
Cd84	1.3327	7.99e-08
Plek	1.25677	9.4e-08
Plk3	1.27773	9.61e-08
Abi2	1.74212	9.72e-08
Lyst	1.40134	1.02e-07
Agfg1	1.23616	1.04e-07
Il4i1	1.20583	1.1e-07
Lmo2	1.40508	1.15e-07
Adm	1.61318	1.33e-07
Chst10	1.47586	1.53e-07
Ildr1	1.44605	1.6e-07
Lax1	1.4702	1.61e-07
Hdac1	1.23075	1.67e-07
Lilrb4	1.52865	1.67e-07
Nab2	1.32589	1.76e-07
Plscr1	1.34171	1.88e-07
Abr	1.41374	1.96e-07
Fosl2	1.42843	1.99e-07
Sh3bp2	1.26146	2.24e-07
Rbm28	1.26463	2.33e-07
Dstyk	1.95781	2.39e-07
Egr1	1.21771	3.39e-07
Kifc3	1.86091	3.49e-07
Axl	1.37264	3.54e-07
Bach1	1.24238	3.55e-07
Gm2a	1.4888	3.9e-07
Gramd1a	1.29918	4.41e-07
Klhl12	1.34534	4.69e-07
Grb2	1.2144	4.83e-07
Ankrd33b	1.2046	5.11e-07
Pxn	1.33501	5.14e-07
Mfsd5	1.29804	5.49e-07
E330009J07Rik	1.33515	5.54e-07
Ifi203	1.21882	5.67e-07
Fam167a	1.2286	6.17e-07
Nnt	1.49803	6.22e-07
Gpr132	1.25139	6.3e-07
Tbx21	1.62182	6.45e-07
Gimap8	1.24354	6.98e-07
Ccdc93	1.33651	8.6e-07
Nfatc1	1.20636	8.77e-07
Tet2	1.27757	8.92e-07
Ppp1r16b	1.22607	9.9e-07
Myo1c	1.20938	1.03e-06
Pou6f1	1.2953	1.03e-06
Irak2	1.20001	1.11e-06
Rassf5	1.28501	1.11e-06
Akna	1.21305	1.18e-06
Pdxk	1.22271	1.31e-06
Plau	1.3034	1.34e-06
Ubl3	1.26149	1.36e-06
Ralgds	1.36991	1.45e-06
Hilpda	1.28633	1.71e-06
Orai1	1.26629	1.77e-06
Cd86	1.21732	1.88e-06
Gp49a	1.44902	2.08e-06
Manea	1.20887	2.12e-06
Agpat4	1.35403	2.21e-06
Slc44a2	1.23093	2.59e-06
AK163331	1.22184	2.67e-06
Smad7	1.27234	2.68e-06
Tle3	1.23189	2.73e-06
Btnl1	1.67476	2.85e-06
Galnt6	1.35206	3.1e-06
Gimap3	1.27291	3.14e-06
Pmepa1	1.36431	3.43e-06
Chd7	1.24065	3.54e-06
Gimap9	1.26018	3.92e-06
Lta	1.50774	4.33e-06
Mndal	1.24181	4.47e-06
Prkd2	1.22954	4.84e-06
Rasgrp3	1.25019	5.12e-06
Fam46c	1.37077	5.35e-06
Ubald2	1.31461	5.9e-06
Ccr5	1.37267	6.36e-06
Prdm1	1.51971	6.43e-06
Tlr1	1.27825	6.97e-06
Inpp5d	1.21182	7.11e-06
Nfkbid	1.27948	7.53e-06
Zbtb46	1.36925	7.6e-06
Gch1	1.21785	8e-06
Fam160a1	1.92252	8.1e-06
Cd97	1.23759	8.27e-06
H2-Q6	1.67115	8.29e-06
Pvrl1	1.39704	8.96e-06
Rnf157	1.2682	9.27e-06
Gng4	1.36485	9.49e-06
Ticam1	1.21936	9.83e-06
Ccnd2	1.21688	1e-05
Med14	1.20705	1.03e-05
Gem	1.23181	1.14e-05
Clcf1	1.22324	1.16e-05
Abca1	1.38581	1.21e-05
Rilpl2	1.20643	1.22e-05
Mapk11	1.36278	1.32e-05
AK089801	1.39128	1.33e-05
Optn	1.22483	1.34e-05
Fas	1.52961	1.42e-05
Tnf	1.44968	1.44e-05
Gabbr1	1.40113	1.54e-05
Rusc1	1.29661	1.6e-05
Furin	1.21764	1.65e-05
Ahdc1	1.36779	1.69e-05
Amz1	1.32829	1.78e-05
Rgcc	1.72967	1.97e-05
Plgrkt	1.20031	2.07e-05
Rras2	1.23739	2.19e-05
Grap2	1.21148	2.35e-05
Camkk1	1.48873	2.35e-05
Hrsp12	1.87437	2.39e-05
Lipg	1.64138	2.44e-05
Htra4	1.52193	2.52e-05
Ryr2	1.64886	3e-05
Daam1	1.29531	3.04e-05
Zbtb25	1.26084	3.17e-05
Pde4a	1.62024	3.32e-05
Lonrf1	1.24619	3.52e-05
Lbh	1.25275	3.97e-05
Abca5	1.40473	3.97e-05
Elovl5	1.25188	4.08e-05
Plcl2	1.2258	4.46e-05
Slc25a32	1.21884	5.19e-05
Shank1	1.55409	5.27e-05
Btnl2	1.33007	5.7e-05
Pip4k2a	1.23522	5.77e-05
Gpr18	1.20635	6.04e-05
Trip10	1.34098	7.12e-05
A530032D15Rik	1.25488	7.35e-05
Abtb2	1.21936	7.88e-05
Pou2f2	1.20113	8.04e-05
Cyfip1	1.21922	9.44e-05
Il6ra	1.27813	9.59e-05
Yy2	1.3	9.59e-05
Slc26a11	1.22008	0.0001093
Atxn1	1.40249	0.00011952
Mast3	1.20744	0.00013019
Hic1	1.35737	0.00015878
Soat1	1.22764	0.00018166
Itgb7	1.22187	0.0001854
Bcl6b	1.48296	0.00019046
Spry1	1.39065	0.00020854
Evi2a-evi2b	1.2648	0.00022897
C130026I21Rik	1.27067	0.00022916
Mxd1	1.28939	0.00027608
Ubash3b	1.25016	0.00029881
Grhl1	1.22085	0.00030548
Ssbp4	1.22355	0.00034876
Sult2b1	1.43017	0.00035475
Myo1d	1.44326	0.00036699
Grasp	1.23781	0.00039745
Rnf122	1.2347	0.00041132
Pim2	1.24507	0.00042345
Rbm47	1.3097	0.00044968
Gpr55	1.50178	0.0004497
Plin3	1.28516	0.00047493
Il10	1.85451	0.00047781
Pdlim2	1.22698	0.00051728
Insig2	1.22084	0.00052304
Vps37b	1.21446	0.00052823
Exoc6b	1.25525	0.00053336
Ddit4	1.3053	0.00054722
Cyth4	1.22388	0.00055996
Prrg4	1.29736	0.00056952
Zbed6	1.21473	0.0006061
Tnik	1.39199	0.00061475
Pde8a	1.21124	0.00063019
Bmpr2	1.28797	0.00070233
Foxj1	1.36634	0.00079664
Fam114a1	1.41831	0.00080253
41700	1.34342	0.00088094
Amigo2	1.21585	0.00090182
Tmem154	1.44717	0.000904
Arhgef12	1.23705	0.00092201
Wls	1.22579	0.00096123
Kbtbd11	1.34411	0.00099136
Bcl2l1	1.20742	0.0010656
Sytl3	1.42095	0.001146
Phldb1	1.35304	0.00115159
AK134158	1.34636	0.00119059
Ccdc107	1.22658	0.00123067
Pgap1	1.21177	0.00125644
H2-Q7	1.39244	0.00127232
Cd5	1.22645	0.00131977
Tjp3	1.47371	0.00136621
Pygm	1.37421	0.00165703
Kcnc3	1.2793	0.00165815
Calr	1.23857	0.00168464
Pik3c2b	1.26096	0.00171869
AK177800	1.34451	0.00181272
AK157632	1.21136	0.00187221
AK043676	1.24774	0.00190008
Mvd	1.26772	0.0019144
Cyb5r1	1.72714	0.00202364
Dbi	1.30787	0.00241516
Elac1	1.20752	0.00272737
Igh-A_(1g2)	1.46756	0.00307091
Igj	1.36494	0.00324513
Fcrl5	1.27624	0.0033453
Sertad1	1.20105	0.00359933
Nucb2	1.30135	0.0040422
Tchp	1.22345	0.00462037
Gm16907	1.28756	0.00467516
Slc30a1	1.38043	0.00468178
Nsun6	1.21084	0.0051758
Nfatc2	1.25253	0.00526256
Zfp667	1.20251	0.00529397
Maf	1.35966	0.00553112
H2-Q8	1.45602	0.00568448
Clec12a	1.27189	0.00655126
Cystm1	1.25461	0.007289
Tex15	1.34641	0.00742977
Dusp14	1.33124	0.00752663
Arhgap5	1.22925	0.00830333
Baiap2	1.20316	0.00837819
Synj2	1.23494	0.00845398
Bcl2l2	1.26387	0.00891767
Hs3st1	1.32991	0.00950839
Ifitm2	1.20528	0.00975407
Abhd4	1.23264	0.0103468
Zmat1	1.20106	0.0114643
Stard5	1.20542	0.0124885
Tfcp2	1.20342	0.0132111
Cdh17	1.31179	0.0147607
Fgl2	1.3258	0.0168209
Dhrs3	1.2245	0.0185768
Dnajb9	1.47779	0.0191295
Csprs	1.24149	0.0192865
Tbkbp1	1.26135	0.0196116
Lzts2	1.2749	0.0212463
Stac2	1.22891	0.0218596
Fgfrl1	1.21399	0.0233312
Rundc3b	1.22845	0.0270686
Rab6b	1.21696	0.0279455
Tnfrsf13b	1.21139	0.0292307
Map3k19	1.22375	0.0312167
Nxpe2	1.22713	0.0325502
