# Supplementary material for: Negative feedback by NUR77/Nr4a1 restrains B cell clonal dominance during early T-dependent immune responses
Source: Cell Rep. Author manuscript; Available in PMC 2021 Nov 3. (PMC8564879; doi:10.1016/j.celrep.2021.109645)
Supplement: 3 [file NIHMS1737340-supplement-3.xlsx]

## Sheet: Sheet1
Table 2. Kennedy et al., 2020; - GSE133743: LZ GC B cell gene signature. Mice were immunized i.p. with SRBC, boosted on day 5, and LZ and DZ GCBC were isolated from spleens. Differential gene expression (fold change, p value) was computed using EdgeR. Genes shown are greater than 1.5 fold change among LZ B cells relative to DZ B cells, with a p value <0.05.
Gene	Log 2 Fold change (LZ/DZ)	Adjusted p value
Ccnd2	5.7148	1e-300
Plscr1	4.51785	1.10847e-225
Zbtb46	4.39347	6.10418e-13
Ccr5	4.36819	0.000727726
Gng4	4.11047	0.00356625
Nr4a3	4.06593	1.08551e-09
Egr3	3.95959	4.34995e-162
Ankrd33b	3.63319	3.37815e-130
Plau	3.39274	0.000433318
Kifc3	3.21936	2.73989e-13
Fcrl5	3.16537	1.56066e-106
Rilpl2	3.13491	1e-300
Ryr2	3.10433	3.72995e-63
Arhgap5	3.04584	1.15405e-16
Shank1	3.02596	1e-300
Batf	3.00883	1e-300
Pvrl1	2.96441	5.73507e-37
Atxn1	2.67738	2.67073e-33
Gpr55	2.66686	2.53641e-53
Fam167a	2.58207	8.00049e-117
Egr2	2.52004	4.48061e-139
Pdxk	2.28968	1.52058e-160
Il4i1	2.1999	6.55327e-12
Rbm47	2.14218	1.44336e-12
Galnt6	2.11965	1.42484e-81
Tex15	2.11949	0.000178041
Prdm1	2.0922	2.19913e-60
Tet2	2.0037	4.12404e-70
Il10	1.95563	0.000333042
Plaur	1.89318	6.44087e-12
Ifi30	1.87092	1e-300
Phldb1	1.85284	7.51457e-07
Gimap4	1.84034	1e-300
Bcl2l1	1.83872	4.87011e-143
Abcg1	1.75935	1.77058e-25
Lilrb4	1.7525	2.54682e-07
Cd5	1.74229	4.08949e-08
Ubash3b	1.69032	1.88288e-28
Marcksl1	1.63866	1.66592e-301
Hic1	1.62332	1.03945e-15
Tnfrsf13b	1.59624	2.30551e-55
Adm	1.58039	0.0132402
Sytl3	1.57187	4.36233e-06
Elovl5	1.55555	2.70004e-63
Abi2	1.54104	1.42032e-34
Tmem154	1.5328	2.79017e-10
Gpr132	1.5233	4.41938e-20
Lipg	1.51195	0.00179903
Nxpe2	1.49588	1.88923e-120
Ncf1	1.49418	4.19573e-269
Bcl2l2	1.48031	1.61586e-16
Cdh17	1.47827	1.63817e-17
Agfg1	1.47475	7.39812e-155
S1pr3	1.45066	8.17885e-179
Lmo2	1.42802	2.39325e-168
Kcnc3	1.42099	6.3991e-16
Lonrf1	1.39216	2.17038e-17
Mgll	1.38414	2.3998e-54
Fam160a1	1.37776	7.11272e-10
Lyst	1.3611	2.64415e-233
Chst10	1.33654	5.33319e-50
Abca5	1.3348	0.000280532
Pde8a	1.3063	0.000195405
E330009J07Rik	1.2935	0.000419902
Camkk1	1.23498	1.48622e-81
Ifi203	1.19419	3.39227e-25
Inf2	1.1908	4.07206e-130
Soat1	1.18194	1.29238e-30
Cyfip1	1.15966	2.61563e-48
Plek	1.15802	2.09433e-182
Daam1	1.14458	1.32289e-24
Il6ra	1.13876	4.21376e-12
Slc25a32	1.09912	5.05606e-25
Mvd	1.09621	2.74633e-38
Wls	1.0831	0.034447
Nab2	1.08252	2.94836e-90
Hs3st1	1.08013	2.06778e-19
Plk3	1.0798	1.02832e-65
Calr	1.07553	2.17573e-202
Egr1	1.06158	6.2285e-89
Amz1	1.06061	1.61529e-06
Hrsp12	1.03727	4.54456e-09
Rab6b	1.02831	0.0321987
Mndal	1.0116	5.31956e-42
Gem	0.97984	2.52794e-26
Ddit4	0.97948	2.1648e-25
Fgl2	0.977558	2.16813e-06
Btnl1	0.972951	7.24705e-19
Tle3	0.966747	4.66089e-73
Grap2	0.953571	2.38803e-19
Sh3bp2	0.947474	2.08538e-62
Fam43a	0.925338	8.4771e-18
Mbp	0.882924	3.56517e-38
Med14	0.881385	7.5036e-43
Ticam1	0.876594	2.65452e-32
Cdk5r1	0.864365	4.98327e-24
Maff	0.851836	0.0310415
Slamf1	0.84262	1.82828e-96
Nfkbid	0.836519	4.67193e-84
Pik3ap1	0.834396	6.14418e-104
Gm2a	0.827536	9.49582e-38
Manea	0.823583	2.96866e-27
Camsap2	0.813706	1.39857e-19
Cd69	0.786648	6.27467e-16
Hilpda	0.784967	5.9871e-06
Klhl12	0.765452	4.6764e-15
Zfp667	0.734858	0.000230333
Gimap3	0.731847	2.7455e-43
Orai1	0.726851	2.7302e-09
Grasp	0.717804	0.00157851
Bach1	0.716024	6.13973e-05
Smad3	0.675513	1.05094e-08
Zbed6	0.673988	5.75615e-21
Cd86	0.655759	1.48386e-66
Gimap8	0.655165	6.34642e-33
Foxj1	0.651595	0.000436035
Nucb2	0.649813	7.16193e-07
Grhl1	0.639478	2.30812e-07
Grb2	0.632321	2.13544e-66
Cd84	0.627138	1.30811e-10
Rassf5	0.598928	4.51747e-26
Tbx21	0.591131	3.61517e-15
Htr7	9.94302	1.03865e-23
Nkain1	9.87643	1.59077e-22
Lad1	9.07048	1.58941e-75
1110032F04Rik	8.98609	1.0656e-12
Pcp4	8.40306	2.13918e-08
Ccl22	8.11511	3.55632e-272
Cygb	7.9468	4.08294e-06
6030419C18Rik	7.88146	7.26901e-06
Utf1	7.71467	3.50219e-05
Cela1	7.49828	0.000185863
Tnip3	7.4974	0.000186149
Unc93a	7.46846	0.000230428
Klrg1	7.13402	0.00168856
Procr	7.05557	0.00222136
Slc9a3r2	7.05451	0.00222223
Napb	7.01625	0.00255244
Map7d2	7.0138	0.00255512
Gm4956	6.88741	0.00394902
Shisa3	6.83995	0.00459139
Ppargc1a	6.79418	0.00534971
Kcne1	6.74837	0.00563674
Zfp964	6.74691	0.00563951
Ina	6.74561	0.00564159
Sall2	6.74545	0.00564159
2900008C10Rik	6.69703	0.0065788
Fam228b	6.69669	0.0065789
Smo	6.69586	0.00658035
Pdzd4	6.64467	0.00770208
Pcdhgb8	6.64432	0.00770208
Hectd2	6.59105	0.00905688
Kcnn1	6.53444	0.0106731
Myo1b	6.47686	0.0126111
Kcnk10	6.47628	0.0126122
Mir3068	6.41589	0.014965
Lin28b	6.41387	0.0149723
Gsdmc4	6.3539	0.0178392
Esrp2	6.35348	0.0178395
Bend6	6.35202	0.0178459
Opn1mw	6.35096	0.0178499
Gm2176	6.28738	0.0212485
2410018L13Rik	6.28496	0.0212615
Acot12	6.21626	0.0254925
Syde2	6.21626	0.0254925
Grk1	6.21534	0.0254964
Trim6	6.14483	0.0305748
Sp6	6.14363	0.030578
Nos1	6.14266	0.0305827
Sox21	6.06892	0.0326099
Fxyd7	6.06866	0.0326099
Slc8a2	6.0674	0.0326174
Serpinb9b	6.06613	0.0326249
Tnfrsf8	6.04746	0
Clec2l	5.98664	0.0393102
Wnt16	5.98638	0.0393102
Sv2b	5.98584	0.0393102
Xcr1	5.98584	0.0393102
BC048644	5.98557	0.0393102
St18	5.98531	0.0393102
Enam	5.98477	0.0393102
Gm5083	5.9845	0.0393102
Dock3	5.9845	0.0393102
Gramd2	5.98397	0.0393112
2310007L24Rik	5.90053	0.0475895
Ptprb	5.89968	0.0475895
P2ry2	5.8994	0.0475895
Gria3	5.8994	0.0475895
Klk8	5.89827	0.047597
Fam107a	5.89714	0.0476044
Olfml2a	5.71371	2.85559e-06
Itgax	5.60675	2.85027e-27
Arhgdig	5.4525	3.62012e-16
Cd70	5.35097	1.55307e-18
Il1r2	5.32599	6.13405e-52
Serpinb9	5.29095	1.0355e-53
Gpr34	5.21558	1.87278e-07
Bcl2a1c	5.1762	0.000353097
Cbs	5.06405	2.05816e-17
Ccr4	4.84622	2.18235e-07
Fzd1	4.66667	0.00708556
Ddr1	4.65933	0.00708556
Gipr	4.62	0.00802924
Syngr1	4.58584	0.00912266
Fnbp1l	4.56171	0.000154949
Fibcd1	4.54149	0.000188822
Syn1	4.52144	9.33464e-13
Hnrpll	4.4911	3.14022e-07
Lrtm2	4.43942	6.64139e-07
Dact3	4.42068	1.21353e-31
Madcam1	4.34014	2.4968e-05
Klrg2	4.3245	3.15412e-06
Ccr6	4.31381	1.5432e-155
Il1rn	4.3091	1.25756e-07
H60b	4.30181	1.52898e-07
Slc9b2	4.26773	0.0212243
Gdf11	4.25895	4.44673e-24
Dusp8	4.23036	0.001714
Maoa	4.21719	1.0893e-05
5730409E04Rik	4.1902	1.55741e-09
Wbscr17	4.18082	0.000111529
Slc26a9	4.17602	0.002481
Abat	4.15429	0.028221
Ido2	4.14658	1.45447e-21
Gjc1	4.14124	0.00297321
Thy1	4.10322	7.93111e-25
Kcnh4	4.08716	4.18715e-23
Cdhr5	4.05287	1.01096e-10
A330009N23Rik	4.05242	0.00510926
Snx24	4.04942	0.037689
Pnmal2	4.04111	0.037689
Pdia2	4.04072	0.037689
1700001O22Rik	3.97809	0.0437762
Kdelc2	3.9553	0.00791927
Socs2	3.92544	1.60512e-18
Nfix	3.88108	8.40511e-11
Fscn1	3.87004	0
Tubb6	3.84782	3.72779e-28
Ncs1	3.83736	3.16698e-15
St8sia6	3.78779	7.62178e-151
Pglyrp2	3.73114	1.31438e-28
Spire1	3.72567	1.24887e-121
3110082I17Rik	3.71714	8.92353e-153
Hspg2	3.67352	7.27137e-19
Prokr1	3.6453	2.05315e-07
Cxcl10	3.63912	1.77389e-12
Igkv8-18	3.6291	9.96053e-06
Dctd	3.62478	1.0086e-145
Gad1	3.60833	0.00595671
Mreg	3.60077	1.00743e-239
Grin1	3.56479	0.0024833
Nme4	3.5535	4.75627e-38
Chrnb4	3.54388	0.0331005
Mmel1	3.54273	2.45124e-05
Rangrf	3.54156	2.4611e-05
Trabd2b	3.53825	4.70422e-145
Cadm4	3.52174	0.0006549
Socs3	3.50986	8.23301e-253
Airn	3.50713	0.00016068
Npw	3.46851	2.88322e-06
Rab34	3.45642	0.0124822
Pecr	3.41873	7.10526e-46
Ncan	3.41789	2.96e-32
Igkv3-9	3.41664	0.0146613
Runx3	3.40956	0
Tcf7l2	3.40778	0.0146451
Ccr1	3.40375	6.60473e-06
Wnt10b	3.38501	6.20887e-11
2010204K13Rik	3.37628	1.977e-22
Spef2	3.37318	0.017199
Gcsh	3.35312	3.83162e-163
Spry4	3.34892	1.15709e-05
Mrc1	3.3489	0.000592772
Phex	3.33857	0.0200855
Rec8	3.31406	3.6709e-63
Alpl	3.3127	2.24581e-45
Pak1	3.30476	0.011044
Smim3	3.29461	1.07219e-12
Nefh	3.2863	5.63676e-132
Elovl4	3.27008	0.00109497
Fabp5	3.22666	3.81575e-35
Als2cl	3.19075	0.00639487
Limk1	3.18908	2.40339e-56
Sh3pxd2b	3.18448	1.69222e-08
Erh	3.18028	1.08831e-09
Zfyve9	3.15337	0.0410274
Tnfrsf22	3.14758	3.87238e-13
Acot6	3.14594	1.34946e-05
Tlr7	3.14386	8.55423e-78
Ly75	3.14354	0
Shmt1	3.1424	0
Mir704	3.13854	0.0410086
D030028A08Rik	3.13225	2.3506e-66
Gsto1	3.12882	3.99543e-68
Smyd2	3.11447	2.91139e-139
Ppa1	3.11082	0
Vav3	3.09835	6.05983e-14
Bhlhe41	3.08937	1.37574e-29
Adora2a	3.0869	2.55698e-45
Fan1	3.08348	1.03244e-14
Slc29a2	3.05856	2.88813e-63
Hpdl	3.03687	5.6149e-11
Tacc2	3.03024	0.023811
Pex11a	3.02504	0.0238219
Il2rb	3.00786	4.38117e-155
Gm10790	2.99463	0.0276452
Fbn2	2.98113	0.0191756
A430093F15Rik	2.95707	1.70014e-07
Pkib	2.94775	1.75381e-128
Dtx4	2.94256	3.14248e-43
Bcl2a1d	2.93563	3.94145e-64
Ebi3	2.9245	2.2679e-153
Sema4a	2.92012	3.47882e-51
Upb1	2.91425	0.0110043
Chn2	2.91066	0.0253306
Irf4	2.90759	0
I730030J21Rik	2.90318	2.04382e-09
Insrr	2.90171	4.71908e-06
Cyp2u1	2.88932	0.0022569
Gpr124	2.88322	0.0290813
Calcrl	2.87985	3.32276e-05
Msrb3	2.8741	0.00587838
4930506M07Rik	2.86414	6.55759e-25
Sox12	2.85688	6.73003e-35
Fam154b	2.84417	7.43392e-08
Dnph1	2.84321	3.6094e-42
Slc16a1	2.84274	0
Serpinb1c	2.83822	0.000117106
Tfap4	2.83737	1.64992e-136
Slc19a1	2.82987	5.18387e-259
Gpt2	2.82481	6.55767e-33
Gpr56	2.81848	6.93935e-10
Gpr157	2.79976	9.71717e-08
Idi1	2.78891	4.18647e-14
Ankrd13b	2.78384	2.04864e-16
Stard13	2.7829	0.00455683
Top1mt	2.77126	1.98203e-80
Srgap3	2.77091	3.70151e-15
Pdcd1	2.74362	2.75637e-11
Fam195a	2.73994	4.18855e-25
Arhgap24	2.7397	6.25807e-65
Il2ra	2.72823	3.83403e-26
Osm	2.72283	0.000873839
C1ql1	2.71786	0.00634577
Nes	2.71654	0.00378238
Dmxl2	2.71173	3.41631e-20
Igkv1-132	2.69937	5.78617e-19
Acer2	2.69893	2.72387e-11
Pkd1l3	2.69679	3.27482e-16
Ak7	2.67511	2.99436e-31
Srm	2.67117	0
Cacna2d4	2.66508	4.39772e-07
Snn	2.65824	0
Mcam	2.64858	2.89326e-05
Pter	2.63218	1.18887e-21
Fmnl2	2.62836	0.039863
Insl3	2.62473	6.61278e-11
Nid1	2.62318	5.38966e-36
Jph1	2.62302	0.0398142
Acaa1b	2.61439	1.3033e-08
Snord45b	2.6139	0.000269305
Snai3	2.60569	0.045393
Slc46a1	2.60313	0.00738388
Ydjc	2.59808	3.70096e-56
Mb21d2	2.59031	0.00407417
Nrp2	2.57068	1.51668e-09
Wtip	2.56993	0.028093
Ahr	2.55604	3.84863e-81
Gm20199	2.55028	0.000169325
Acvrl1	2.54911	1.964e-12
Bcl2a1b	2.54291	1.40055e-234
Bcl2a1a	2.54127	0.00102128
Pard6g	2.54013	3.59807e-05
Sub1	2.53794	7.36897e-146
Tmcc3	2.53777	2.89648e-11
Tnfrsf10b	2.52057	8.20785e-12
Scamp1	2.51592	0.0362404
C1qbp	2.50617	0
B4galnt4	2.50345	0.0361441
Trmt61a	2.49757	4.44532e-194
Bcl2	2.495	9.55692e-53
2410018M08Rik	2.49427	5.10385e-16
Kctd14	2.49018	0.0024833
Mfhas1	2.48954	8.86261e-56
Timm8a1	2.48724	6.69606e-08
Dnm3	2.48713	1.42458e-15
Zc3h12c	2.48163	2.85533e-31
Focad	2.47718	2.48425e-75
Reep6	2.47707	3.42381e-05
Ndrg4	2.47698	1.17284e-06
Marcks	2.47349	1.40547e-88
Hspd1	2.47188	0
Gstt1	2.46925	3.10001e-89
Tln2	2.45179	4.80983e-10
AI848285	2.44922	5.24082e-199
Zeb2	2.44674	4.14759e-102
Mex3a	2.44422	3.96156e-18
Fam213a	2.44317	2.45904e-61
Ube2cbp	2.44089	1.4035e-31
Serpinb1a	2.44056	1.39501e-84
Ubtd2	2.44046	9.18574e-29
Nbl1	2.4385	0.0464963
Mfsd2a	2.43153	2.93337e-96
Slc39a10	2.42515	5.81914e-101
Tcea3	2.42106	0.00280122
Hsf5	2.4207	0.00155142
Txnrd3	2.40816	5.1201e-24
Fn3krp	2.39922	6.13678e-13
Pus7	2.39788	4.58065e-252
Plod2	2.38909	0.00517489
Glt1d1	2.38681	0.00142715
Zc4h2	2.38548	1.25894e-08
Tma16	2.37495	6.74851e-59
Hivep3	2.36993	8.58735e-268
Pogk	2.36893	5.31712e-128
Tmeff1	2.36271	0.0247625
Lrp11	2.33772	3.4508e-05
Ppfia4	2.3365	4.14061e-21
Tns1	2.33449	0.000246546
Cish	2.32923	6.18804e-05
A4galt	2.32916	4.26991e-12
Slc6a13	2.32796	0.00139287
Akap1	2.32618	3.08637e-128
Slc35d3	2.32409	0.0318325
Samsn1	2.3198	0
Fam129a	2.31943	7.34396e-32
Adamts7	2.31912	0.000279347
Heatr3	2.31164	6.85758e-289
Ms4a6c	2.31098	1.68965e-75
Cd38	2.31036	1.38523e-118
Hpn	2.30849	0.00675912
Strip2	2.30538	6.58203e-11
Fut4	2.30111	6.39652e-09
Npm1	2.29921	0
Ccdc38	2.29066	0.00701598
Aldh1b1	2.29063	0.000254798
Rpp40	2.27842	1.65118e-45
Il27	2.26397	2.91181e-12
Lysmd2	2.26267	0.00754384
Prr5l	2.25779	0.0373081
Rxra	2.25152	3.94766e-10
Slc7a5	2.25025	0
Wdr89	2.24715	1.09447e-29
Sell	2.24391	2.66548e-65
Arhgef17	2.2411	0.011911
Tigit	2.23902	0.00422394
Glt28d2	2.23833	0.00205809
D630045J12Rik	2.23364	2.799e-05
Shc4	2.23013	0.00945459
1700009J07Rik	2.22033	1.26393e-06
Ddx21	2.21868	0
Aebp2	2.21803	0
Mob3b	2.21351	7.55959e-15
Atic	2.20813	0
Bsn	2.20687	9.60186e-22
Naf1	2.20233	7.10287e-76
Hesx1	2.20092	0.0361408
1700001L05Rik	2.20018	1.40945e-27
Ccdc116	2.19619	6.90018e-37
Zfp109	2.19272	0.036021
Vkorc1l1	2.19211	0.00064632
Slmo1	2.17408	2.87787e-11
Tnfrsf14	2.17397	5.9986e-72
Wdr60	2.17074	2.96292e-14
Lap3	2.1628	1.44244e-230
Hspa9	2.1577	0
Hook1	2.15457	9.58744e-95
Ffar2	2.15354	3.96713e-62
Il13ra1	2.14937	0.00540239
Mmachc	2.14533	1.68065e-39
Pno1	2.13922	8.46563e-241
Pik3r6	2.13486	1.03853e-09
Kremen2	2.13472	0.00605642
Fam213b	2.13287	3.1143e-14
Mettl1	2.13265	1.10711e-114
Sept11	2.13184	0
Fam20c	2.13046	7.71855e-29
Slc17a9	2.13026	7.98301e-134
Apex1	2.12222	0
Tm7sf3	2.12185	5.47106e-37
Plbd1	2.12113	2.15155e-54
Frmd6	2.11403	1.96658e-05
AI506816	2.10706	3.10163e-18
Dnahc17	2.10688	0.00546817
Btn2a2	2.1053	1.49303e-18
Csda	2.10119	0
Ppp1r3e	2.09806	7.13549e-09
Klf12	2.09224	4.01044e-11
Actn1	2.09181	1.78025e-14
Hk2	2.08969	3.54183e-224
Il1rap	2.08656	1.17832e-17
Zfp72	2.08477	0.0210599
Heg1	2.07603	1.26374e-236
Tmem55a	2.07543	4.95158e-08
Sh2d2a	2.0708	1.81526e-93
Pam	2.06538	0.0454276
Hspe1	2.06522	1.90283e-127
Ncl	2.06393	0
Phf16	2.06256	2.65172e-31
Ipo7	2.062	0
Tmem158	2.06159	0.00299392
Serpina3f	2.05994	0.0454537
Slc25a35	2.0496	8.41247e-05
Atpbd4	2.04936	6.06225e-52
Avpi1	2.04851	0.00120666
Fam136a	2.0476	3.72174e-105
Trove2	2.04687	0.00120564
Casp4	2.04351	6.2803e-121
Tmtc3	2.03817	7.16865e-08
Mtap	2.03798	7.45361e-65
Fam169b	2.03699	4.76788e-29
Fam124b	2.03078	0.0360858
Plxna1	2.03065	7.25025e-13
Zbtb10	2.02913	4.089e-07
Qdpr	2.02896	2.12845e-131
L2hgdh	2.00557	6.09992e-38
St8sia1	2.00441	0.00145841
Gnat2	2.00225	1.60832e-06
Arap2	2.00081	6.47098e-76
Myc	1.9999	0
Rrp15	1.99878	4.85601e-164
Polr1b	1.99875	0
Ubxn2a	1.99772	3.53968e-76
Larp4	1.99596	1.35875e-203
Endog	1.99389	5.43997e-27
Hhex	1.99385	2.29428e-36
Mthfd1	1.99183	0
Nek1	1.98741	9.98483e-62
Eef1e1	1.98432	1.39858e-107
Paqr8	1.97864	0.0357052
Wdr77	1.97784	2.89012e-223
Tfrc	1.97556	0
Cdk6	1.97538	6.61978e-47
Cryl1	1.97182	2.15727e-05
Homer1	1.96913	2.36667e-34
Pld6	1.96603	0.00327838
Kcnk13	1.96501	0.000189282
Lifr	1.96285	6.78268e-19
Ahcyl2	1.95667	6.94059e-100
Slc39a14	1.95329	1.13215e-69
Bcat1	1.95225	7.11296e-169
Igsf9	1.94876	9.90028e-15
Gfpt1	1.9476	1.28657e-142
Snord19	1.94624	0.000517393
Prkci	1.94257	5.18145e-55
Echdc1	1.94037	2.66802e-54
Rhbdl3	1.93746	0.0016154
A930004D18Rik	1.93726	0.0053931
Fam194a	1.93723	4.82476e-07
Snord69	1.93669	0.00143553
Ece2	1.93345	4.03345e-41
Ifrd2	1.93297	1.00811e-247
Atp7b	1.93058	8.10384e-08
Tenm4	1.92982	0.000235049
Dnmt3a	1.92915	2.51346e-143
Fbl	1.92645	7.10375e-64
Arhgef4	1.91919	4.53659e-23
Ptger2	1.91815	0.0134612
Armcx4	1.91717	4.83997e-21
Prkar2a	1.91628	3.20001e-109
1500009C09Rik	1.915	0.000888437
Mettl13	1.91491	2.55156e-103
Cd83	1.90761	0
Rad54l2	1.90407	6.37206e-99
Chpt1	1.90047	3.90582e-06
Bcl3	1.90042	6.30626e-253
Grn	1.89798	1.46701e-244
Lrrc16b	1.89797	6.18553e-104
Kif7	1.89787	2.00822e-05
Sspn	1.89543	1.31948e-05
Noxa1	1.88937	0.0260977
Tspan31	1.88762	1.27321e-60
Ppat	1.88298	4.78304e-225
Prkab2	1.88146	9.35594e-38
Mrps6	1.88123	5.46231e-46
Gsr	1.88092	3.86189e-28
Nudcd1	1.88031	2.02307e-99
Egr4	1.87983	0.000686322
Mki67ip	1.87643	3.7312e-218
Atg9b	1.87453	0.00315916
Nlrp10	1.86984	0.0442998
Tmem123	1.86926	0
Rasal2	1.86324	2.2017e-07
Cct6a	1.86134	0
BC048403	1.85885	1.41976e-29
Clcn5	1.85879	2.24117e-14
9130401M01Rik	1.85401	1.22437e-84
Efna4	1.85344	0.0252519
Peg13	1.85226	1.53086e-22
Cpne3	1.85109	2.89479e-76
Zik1	1.8483	7.78769e-19
Tpm2	1.84577	0.00039194
Sh3rf1	1.8436	3.80859e-13
Mtfp1	1.84325	2.79425e-28
Dgkh	1.84268	0.0043674
Psme3	1.84241	0
Nme1	1.84216	0
Zdhhc23	1.84138	2.31379e-09
Ephx1	1.83478	3.45057e-124
Cstad	1.83386	0.0428644
Comtd1	1.83324	2.85954e-38
Slc5a3	1.83206	1.58395e-20
Tgif2	1.8316	1.09912e-24
Slc7a1	1.83128	0
Ddx3x	1.8311	0
Serpinb6b	1.83003	2.68612e-46
Nsun2	1.82383	0
Kcnk6	1.82137	1.56492e-27
Nop16	1.81845	3.9651e-221
Cflar	1.81714	1.00726e-154
Pard3b	1.81161	0.00295624
Bend3	1.80659	1.73604e-108
Gm4759	1.80511	2.3869e-07
Kdm6b	1.80444	3.61292e-215
Nt5dc3	1.8039	9.99965e-63
Dmd	1.80187	0.000337424
Ung	1.79727	1.57209e-160
Canx	1.79677	0
Eif2b3	1.79356	9.5387e-93
Havcr1	1.79201	4.99712e-292
Itm2c	1.79157	4.20264e-147
Gbp7	1.79145	7.92739e-05
Adi1	1.78652	6.0704e-60
Tmtc4	1.78638	2.51905e-13
Gpr65	1.78588	1.29648e-34
2900097C17Rik	1.78184	2.84105e-59
Gypc	1.77862	6.38499e-37
Gemin6	1.77661	8.64993e-61
Nhp2	1.77264	1.42946e-285
Ergic1	1.77245	2.11186e-145
Syngr2	1.7705	0
Dagla	1.76651	0.0380649
Ache	1.76632	0.00974883
Uck2	1.76493	4.773e-172
Lilra6	1.76402	0.033441
Abce1	1.76165	0
Tbc1d12	1.75523	0.000283334
Plp1	1.75372	2.14213e-09
Spr	1.752	2.73464e-18
Prdm16	1.75133	4.40166e-18
Chchd4	1.74993	1.50004e-98
Rpusd2	1.74693	2.33307e-34
Reep3	1.74598	1.65504e-115
Cd36	1.74419	5.20083e-54
Irgc1	1.74363	0.0342571
Oosp1	1.74363	0.0167896
Desi2	1.74218	4.82168e-70
Pa2g4	1.74148	0
Cln8	1.73748	0.00193693
Tmem41a	1.73629	1.24006e-20
Dhdh	1.73325	1.96722e-22
2410127L17Rik	1.7331	8.29026e-07
Trim32	1.73213	3.05035e-34
Egfl7	1.73161	0.000443343
Ldha	1.72929	0
A130010J15Rik	1.72833	1.23101e-26
Mib1	1.72766	8.12521e-33
E130012A19Rik	1.72722	6.27769e-55
Tmem238	1.72555	9.77212e-14
Ccbl2	1.72452	1.10081e-16
Mtap7d3	1.72192	0.000665552
Pml	1.7208	1.05808e-86
Fam172a	1.71876	8.33228e-63
Plcxd2	1.71759	3.53504e-19
Bspry	1.71473	7.96952e-12
Bmi1	1.71028	3.58094e-43
Tgs1	1.70985	1.06164e-70
Ptger4	1.70609	3.90692e-24
Thumpd1	1.7057	9.22859e-167
Rcan1	1.70539	9.97828e-20
Tspan33	1.70496	7.09533e-28
Kctd17	1.70477	1.12547e-11
Gbp5	1.704	4.9881e-13
Sntg2	1.70347	0.00162902
Tagln2	1.70316	1.94324e-303
Fam199x	1.70233	4.11923e-16
Car12	1.69841	2.14083e-05
Cd3eap	1.695	6.41933e-93
Uhrf1bp1	1.6909	1.49073e-48
Cpne2	1.69086	0.0452913
Lyar	1.6902	7.90964e-212
Eif1a	1.68923	1.10861e-144
Qtrtd1	1.68453	3.60122e-100
Asns	1.68015	2.23908e-109
Wnt10a	1.68005	1.16402e-09
Gnl3	1.67973	0
Slc29a3	1.67959	3.42944e-41
Nus1	1.67636	5.34845e-127
Yae1d1	1.67477	3.73843e-13
B4galt1	1.67357	4.78325e-101
Dock10	1.66971	0
C230081A13Rik	1.66733	3.3306e-37
Il5ra	1.66703	3.33237e-10
Agrn	1.66509	4.99845e-37
Immp2l	1.66378	7.82053e-07
Jmy	1.66118	2.05703e-22
Prdx3	1.65996	5.41317e-144
Ppm1l	1.65488	0.000526079
Fubp3	1.65451	3.66606e-64
Scfd2	1.65447	1.3071e-27
Vkorc1	1.65232	9.005e-05
Fcgr4	1.64991	0.00189773
D1Ertd622e	1.6492	1.96609e-50
Tnpo1	1.64693	5.17448e-176
Arl1	1.6451	1.08419e-41
Sdf2l1	1.64326	1.25181e-143
Capg	1.64284	1.0667e-125
Npm3	1.64142	9.53972e-83
Ttc27	1.64026	3.59042e-99
Styx	1.63809	0.00034024
Marveld1	1.63457	4.52612e-07
Sec61g	1.63414	0.00116437
Ranbp1	1.63411	0
Tagap	1.6304	2.05298e-107
Slc30a4	1.62831	1.05806e-23
Cnbp	1.62816	0
Rcn1	1.6279	4.0045e-22
Epcam	1.62359	1.4976e-05
Prps1	1.62353	6.97e-91
Ido1	1.62245	1.57776e-32
Fzd9	1.62242	0.0209288
Eif5a	1.61959	0
Dnajb2	1.61958	4.84269e-33
Gpr174	1.61931	5.12079e-19
Tsr2	1.61747	1.93201e-54
Slfn9	1.61617	0.00358648
Pycr1	1.61431	0.00225325
Dkc1	1.61358	1.53889e-287
Phactr2	1.61355	2.63435e-14
Isoc1	1.61337	5.32394e-63
Got1	1.6129	4.65177e-89
Timm23	1.61204	4.24015e-05
Pdlim1	1.61202	1.44242e-05
Erf	1.61059	1.14916e-32
Nlgn2	1.60779	9.90048e-09
Hc	1.60724	0.0415508
Gtpbp4	1.60672	8.6407e-240
Slc6a9	1.60593	5.89553e-09
Ptpn3	1.60399	1.70642e-07
Rrp1b	1.6039	4.8627e-258
Ddt	1.60356	2.93771e-166
Mnda	1.60332	0.0222591
Lhpp	1.60158	3.10614e-05
Ept1	1.60055	2.23588e-73
Klf9	1.6005	1.81174e-05
Gdap10	1.6001	1.23253e-10
Kdelc1	1.59487	5.07505e-07
Zfp266	1.5937	3.4815e-66
Tspan3	1.59334	5.16946e-11
A630089N07Rik	1.59187	5.63957e-18
Gnpnat1	1.59046	1.09756e-14
Spg20	1.58957	1.51112e-33
Atg4c	1.58891	0.00821425
Cfp	1.58872	3.98329e-179
4930509E16Rik	1.5881	0.0133064
Gimap5	1.58757	9.37957e-81
Emp1	1.58717	0.000229514
Snord47	1.58685	2.65535e-06
Zfp365	1.58515	7.17757e-07
Il6st	1.5845	8.98563e-28
Fkbp4	1.58059	0
Rab43	1.58048	2.53515e-218
Gstt3	1.58013	7.88573e-42
Nolc1	1.57911	0
Shb	1.57897	0.0231098
Rcn3	1.57879	8.03372e-05
Tanc1	1.57801	0.000168345
Ccr7	1.57702	1.59876e-12
Usp31	1.57688	3.90716e-77
Gar1	1.57678	3.90448e-166
Wipf3	1.57671	0.000932559
Hsd17b12	1.57505	3.0708e-97
Snord52	1.57462	0.0498954
Mettl16	1.57403	7.67622e-147
Vdac1	1.57317	1.00013e-199
Haus2	1.5721	3.12257e-33
Luzp1	1.57182	2.50127e-19
Map3k1	1.56772	4.28579e-108
Mif	1.56423	4.77913e-127
Mrps2	1.56227	4.13567e-81
Rdx	1.56121	1.78057e-41
Ide	1.56114	1.56507e-79
Ptprs	1.56109	1.81054e-135
Scd2	1.55893	4.33334e-192
Ywhag	1.55841	2.88641e-254
Extl2	1.55364	5.11956e-14
Fam210a	1.55354	1.93247e-57
Spryd7	1.55288	1.08744e-08
Gm17296	1.55219	7.43598e-60
Hdgf	1.55197	0
Krr1	1.55148	6.6811e-115
Gstt4	1.55047	0.0129198
Alg10b	1.54697	4.20204e-51
Fsd1	1.54497	0.0108996
Ola1	1.54415	1.44588e-137
Tmem86a	1.54344	0.013395
Derl3	1.54239	1.28074e-134
Hnrnpab	1.54162	0
Pard6b	1.53873	1.38965e-14
Cacybp	1.53723	3.29355e-192
LOC106740	1.53199	1.89782e-05
Mapk6	1.53121	3.41379e-142
Atp1a1	1.52768	0
Cirh1a	1.52763	3.64388e-142
Naa50	1.52713	3.1273e-254
Srp54a	1.52592	3.15698e-05
Snrpd3	1.52585	6.26582e-163
Ccnj	1.52433	1.83537e-20
Mex3d	1.52383	2.30445e-22
Cpd	1.52343	0.00364836
Thop1	1.52309	7.30467e-176
Ppp1r14b	1.52249	9.19129e-49
Ids	1.5215	1.08605e-27
Slc25a13	1.52021	1.55893e-40
Thg1l	1.51869	3.16695e-44
Ighv1-72	1.51856	0.00936691
Twistnb	1.51847	5.82289e-39
Pdcd4	1.51827	2.54224e-45
Eif4e	1.51789	2.63054e-80
Spred1	1.51622	5.53321e-17
Gucy2c	1.51592	0.00212159
Kctd12	1.51584	4.1989e-49
Abhd14a	1.51504	3.28635e-24
Rbpj	1.50958	2.13066e-25
Cblc	1.50894	0.0132864
Trim44	1.50491	2.64616e-163
Calr3	1.50424	0.00327618
Prdm5	1.50283	0.00238923
Kpna4	1.50257	5.6487e-149
Usp46	1.49965	5.01009e-13
Mdn1	1.49809	0
Ptges3	1.49789	3.12337e-56
Nudcd2	1.49765	6.61759e-88
Snord42a	1.49697	0.00807516
Ticam2	1.49488	2.66403e-65
Thyn1	1.49459	4.74272e-14
Sigmar1	1.49251	2.62624e-71
AA414768	1.49201	0.000453665
Ankrd28	1.49139	2.79865e-93
Odc1	1.48989	6.61227e-179
Bri3bp	1.48723	6.96714e-149
Tanc2	1.48612	4.16682e-08
Nceh1	1.48609	4.46719e-25
Sh3tc1	1.48477	2.04001e-42
Nfkbia	1.48412	2.33052e-288
Fcer2a	1.48387	0
Snx10	1.47842	1.44675e-58
Utp20	1.47802	1.16212e-229
Vprbp	1.47662	1.08997e-100
Rpp38	1.47507	1.69403e-19
Sod2	1.47381	4.88328e-81
Vwa5a	1.46972	8.678e-22
Sdad1	1.46849	3.60616e-196
Dpy19l1	1.46711	1.99838e-58
Ppp3r1	1.46642	1.34399e-142
Dusp7	1.46539	1.39415e-45
Rybp	1.46504	1.09587e-19
Stx11	1.4648	5.44217e-44
Phgdh	1.4642	2.11894e-114
Icam5	1.46186	6.43136e-05
Pcsk4	1.4616	3.364e-13
Acy1	1.46117	7.03302e-38
Snord17	1.46106	0.049334
Rab39b	1.46041	0.00014009
AI854703	1.46014	1.1361e-09
Mt1	1.45922	0.0047212
Tmed7	1.45816	2.30883e-88
Spcs3	1.45786	7.21368e-136
Atp13a3	1.45766	7.88982e-169
S100a10	1.45648	8.99249e-09
Pdia3	1.45585	0
Hnrnpf	1.45535	2.17105e-121
Dctpp1	1.45508	3.34358e-113
Slpi	1.45493	1.5732e-150
Pphln1	1.45402	8.62584e-121
A830082N09Rik	1.45363	0.0187654
Srd5a1	1.45361	0.0125545
Snora16a	1.45355	0.00309505
Rrp9	1.45038	8.58534e-169
Rad23b	1.4496	1.68356e-228
Insig1	1.44849	1.57176e-59
Cmss1	1.44784	2.68139e-28
Tnfrsf18	1.44767	0.000477795
Rexo2	1.44723	4.01095e-81
Arsb	1.44596	6.72829e-17
Glce	1.44327	2.21206e-27
Ndufaf4	1.44322	3.60606e-65
Slc16a13	1.44228	2.41273e-10
Sdc4	1.44152	1.54901e-28
Neto2	1.44097	2.93775e-15
Abhd5	1.43997	4.33117e-07
Gemin5	1.43992	6.90454e-204
2810004N23Rik	1.43945	9.17876e-90
Zfp609	1.43857	3.97117e-43
Srl	1.43847	1.18375e-09
Nol10	1.43741	2.5338e-97
Tomm70a	1.43586	1.37481e-184
Slc39a6	1.43383	9.5984e-83
Lactb2	1.43269	4.35245e-27
Atl3	1.43219	7.33947e-109
Foxn3	1.43211	2.26011e-34
Pnpo	1.43193	5.40302e-51
Pyurf	1.43143	1.24807e-17
Osbpl1a	1.43027	1.80396e-05
1600014C10Rik	1.42981	8.57227e-20
Sbk1	1.42823	1.41304e-73
Zmynd19	1.42802	1.07984e-59
Liph	1.4277	0.00017599
Braf	1.42688	7.68324e-62
Ttc8	1.42632	0.000154806
Etv6	1.4249	4.03746e-101
Zfp397	1.42463	1.19989e-50
Mmgt1	1.42428	2.317e-35
Txnrd1	1.42191	6.09763e-155
Pik3r5	1.42175	1.30792e-16
Hcn3	1.42158	2.17852e-13
Gm12070	1.42125	0.00590793
Dlg4	1.42092	0.00949595
Clns1a	1.42054	1.54221e-123
Otud6b	1.41999	4.13307e-44
Foxn2	1.41977	2.48789e-67
Gid4	1.41791	1.57253e-58
Bivm	1.41778	0.00451878
Il27ra	1.41535	6.65406e-50
Setd1b	1.41486	1.20809e-59
Magohb	1.4146	6.20316e-23
Zcchc3	1.41371	1.22393e-05
Tmem65	1.41304	5.23006e-07
Ccdc86	1.41301	1.31769e-108
Mapk1ip1l	1.41213	5.90635e-108
Golim4	1.41187	1.67341e-27
Tle2	1.41102	8.53884e-12
Rab36	1.40947	0.0313722
Timm10	1.40844	1.1888e-40
Snord22	1.40767	1.14147e-15
Klf16	1.4066	6.17541e-68
Eif2s3x	1.40582	1.67263e-26
Slc16a10	1.40571	7.37858e-05
Prdx6	1.40465	3.58629e-110
Fkbp11	1.40358	0.000853284
Rab18	1.40296	9.19226e-42
H2-M5	1.40272	0.0042929
Lfng	1.40145	3.25198e-15
Pla1a	1.40092	0.0260858
Lrrc58	1.39864	1.88647e-66
Tmem8b	1.39822	0.0233575
Klhl9	1.39726	8.06374e-24
Rab8b	1.39368	1.78e-100
Ppip5k2	1.39312	5.2857e-98
Gabarapl1	1.3931	5.09186e-07
Zc3hav1l	1.39206	7.33426e-11
Eno2	1.38943	0.0254692
Cad	1.38782	2.10775e-297
Arhgap32	1.38782	0.00311682
Prmt1	1.38752	2.32219e-244
Lipt2	1.38739	0.00068296
Gpam	1.38645	2.72655e-21
Prkca	1.38444	5.47022e-98
Bre	1.38363	1.20635e-52
Mrto4	1.38335	1.33921e-105
Fam120c	1.38279	1.48664e-22
Mbtps2	1.38271	1.86676e-23
Ttc37	1.38216	2.88834e-57
Slc2a3	1.38144	1.21239e-34
Tbc1d24	1.38137	6.4087e-13
Fam83f	1.37841	4.66148e-19
Hsp90aa1	1.3784	7.50612e-233
Nab1	1.37694	1.313e-92
Rcl1	1.37623	5.11467e-117
C78339	1.37615	0.00716112
Rbbp7	1.37566	1.6505e-256
Slc22a17	1.37553	0.00038563
Gstt2	1.37526	1.18678e-214
Pdzd8	1.37513	1.7995e-72
Ddx18	1.3749	2.49103e-67
Hnrnpa1	1.37359	6.20924e-18
Bcap29	1.37333	3.00088e-53
Arl8b	1.37289	2.35404e-113
Arid5a	1.37276	4.72919e-189
Cpox	1.37214	1.67451e-59
Zkscan8	1.37133	8.82381e-31
Fam162a	1.37117	2.62908e-55
Pgam1	1.36979	1.23015e-13
Xpo4	1.36924	1.56113e-65
Pfas	1.36855	5.2663e-191
Taf4b	1.3682	3.78206e-48
Emb	1.36769	6.17436e-36
Phf15	1.36704	4.39557e-197
Hsp90ab1	1.36628	2.05922e-294
Etv4	1.3662	4.6217e-08
Zranb2	1.36606	2.367e-112
Kbtbd8	1.36566	3.52934e-20
Fktn	1.36564	3.75371e-05
Cyp51	1.36485	1.70393e-161
Rnf219	1.36481	6.63315e-38
Tomm5	1.36432	7.67836e-38
Snora81	1.36426	0.00122863
C030006K11Rik	1.36158	1.98866e-18
Gca	1.36154	3.59229e-11
Sfxn2	1.36022	2.42492e-22
Gspt1	1.35933	5.7063e-241
Kdm1b	1.35897	9.83859e-58
Mef2a	1.35795	2.7926e-53
Nme2	1.35734	3.62576e-162
Rps7	1.35731	3.99455e-18
Ptrh1	1.35468	8.592e-11
Fhad1	1.35467	2.10062e-06
Cd164	1.35335	1.68239e-145
Nampt	1.35329	4.42428e-178
Hif3a	1.35317	1.68835e-05
Scrn2	1.35312	1.03337e-28
Ryr1	1.35217	5.51475e-36
Pdpr	1.35017	1.02052e-18
Nudt5	1.34992	1.14985e-84
Isg20l2	1.34956	2.21241e-117
B630019K06Rik	1.34886	1.61287e-06
Wdr61	1.34848	3.44426e-75
Paox	1.34802	0.00910437
Nckap1	1.34736	0.0133814
Tapbp	1.34699	1.88852e-229
Ythdc2	1.34653	2.62887e-46
0610007P14Rik	1.34592	9.59294e-48
Rpl15	1.34584	2.67508e-33
Tox	1.34568	3.12515e-55
Aven	1.34537	6.50251e-48
Ahsa1	1.34491	5.32142e-220
A030009H04Rik	1.34486	1.12269e-08
Mbnl1	1.34466	1.78627e-263
Pfkfb3	1.34423	1.99263e-72
Sept2	1.34375	2.81565e-127
Myo1f	1.34306	2.42458e-54
Dlat	1.34278	3.16105e-64
Bag2	1.34277	8.89189e-55
Vma21	1.34127	7.91039e-17
Klhl21	1.33991	3.60453e-37
Adam19	1.33822	5.16406e-43
Riok2	1.33796	5.65871e-61
Lpar5	1.3378	7.46626e-07
Tmem168	1.33748	8.25956e-63
Vti1a	1.33493	1.38241e-38
Hsd17b11	1.33438	4.0359e-06
Coa5	1.33412	1.57906e-112
Dhx9	1.33244	1.15965e-278
Zyx	1.33212	1.96926e-30
Surf2	1.33158	1.08006e-76
B3galnt2	1.33141	2.67262e-50
Bzw1	1.33112	1.13128e-227
Prmt3	1.33036	3.09887e-96
Usp45	1.33021	2.45163e-32
Rp2h	1.32981	2.35084e-33
BC026590	1.32893	4.41558e-73
Zap70	1.32754	0.0140348
Vat1	1.32704	3.08998e-24
Tmed8	1.32701	2.24563e-190
Gtf2e1	1.32692	1.73843e-51
Tvp23b	1.32665	7.33821e-20
Tmem97	1.32639	3.14857e-29
Slc6a6	1.32631	2.12651e-129
Fam185a	1.32596	4.23865e-30
Foxj3	1.32454	1.48701e-58
Thnsl1	1.32416	3.50373e-10
Znrf3	1.32286	1.61996e-22
Cyb5r3	1.32154	1.22862e-94
Ctla4	1.32139	3.43868e-06
Mgat5	1.32029	2.07436e-20
Snord100	1.31917	1.33735e-07
Slfn2	1.31869	1.9552e-180
Kpnb1	1.31831	8.60438e-293
Spred2	1.31527	4.80477e-11
Utp18	1.31458	1.59718e-115
Pank3	1.31436	7.85016e-60
Megf9	1.3143	1.32517e-05
Acaca	1.31363	3.1088e-74
Alg2	1.31326	2.1526e-24
Tnfaip3	1.31326	2.4488e-201
Noc3l	1.31294	2.69097e-79
Nol6	1.31241	8.25368e-199
Cbx3	1.30987	1.42281e-23
Zmat3	1.30978	1.26661e-28
Zhx2	1.30612	2.09825e-54
Rab27a	1.30495	3.36182e-43
Ikbke	1.30339	1.39145e-114
Cluh	1.30333	1.76955e-251
Slc12a2	1.30214	1.582e-59
Rpe	1.30071	3.35351e-53
Guk1	1.3007	2.15283e-42
Wdr31	1.30005	0.0111298
Rrp12	1.29805	1.84237e-163
Polr1a	1.29733	5.78655e-211
Snd1	1.29665	5.13197e-221
1810014B01Rik	1.29574	3.75613e-07
Uba6	1.29469	1.90749e-43
Aprt	1.29455	7.3919e-129
Gm11974	1.29428	2.2041e-56
Mpc1	1.29428	0.000734466
Hspa13	1.29416	6.05167e-22
Arl6	1.29402	3.17441e-06
Slc35f2	1.29336	5.7389e-27
Fam98b	1.29275	5.3473e-76
Gls	1.29266	2.27453e-149
Rnasel	1.29247	0.00468148
Stard4	1.29176	1.62117e-43
Prps1l3	1.29114	9.55088e-85
Paip2b	1.29038	2.68612e-46
Bhlhb9	1.29027	1.20938e-26
Nptn	1.28816	1.168e-59
Api5	1.28807	3.09408e-152
Umps	1.28798	5.19392e-142
Hyou1	1.28789	4.07789e-221
Atad3a	1.28772	1.35996e-164
Plagl2	1.28676	4.48092e-125
Hnrnph2	1.28614	5.07475e-56
Rab7	1.28577	1.77356e-41
Rnf2	1.28577	1.69196e-49
Rnft1	1.28534	2.96552e-24
Pdp2	1.28443	6.69675e-19
Akap5	1.28212	2.2849e-27
Zfp493	1.28147	4.3644e-05
Slc25a30	1.28128	1.08961e-12
Dbt	1.28125	2.12426e-26
Cct8	1.28038	1.50655e-261
Eif2s2	1.27998	5.04734e-77
Adat1	1.27734	3.92401e-22
Serbp1	1.27724	1.34969e-279
Gnl3l	1.27716	4.68148e-69
Asb2	1.27697	6.25548e-10
Utp15	1.27683	6.18121e-95
4930430F08Rik	1.27666	3.81277e-06
Set	1.27475	2.21423e-111
Ero1l	1.2741	3.99775e-37
Ica1	1.27358	0.00335911
Entpd1	1.27352	0.000272535
Pak2	1.27195	3.41871e-149
Slc25a39	1.27112	8.37721e-111
Psma5	1.2692	1.16527e-37
C630043F03Rik	1.26822	0.00303578
Foxk1	1.26766	2.98533e-115
Gtpbp10	1.26743	1.24348e-09
Lss	1.26718	3.92545e-75
Slc25a15	1.26621	9.49738e-37
Bysl	1.26608	3.50113e-95
Nop10	1.26569	2.65686e-69
Skp1a	1.26498	6.10043e-84
Tspyl5	1.26483	0.0103823
Snora52	1.2631	0.000328584
Tgoln1	1.26219	2.81453e-38
Impa1	1.26149	3.84138e-73
Fcgrt	1.26137	7.84357e-05
Ptpn11	1.26044	1.70162e-134
Tmem109	1.26027	4.19894e-63
Fto	1.26022	2.58241e-66
Akap11	1.2602	2.8716e-62
Dip2b	1.25845	1.00468e-102
Mpeg1	1.25794	3.84471e-64
Ms4a4c	1.25752	3.60657e-32
Zfp770	1.25723	5.80748e-20
Cldn12	1.25718	0.000173322
Tspan2	1.25563	1.61546e-07
Nfkb2	1.25529	7.18848e-256
Zcchc24	1.25466	0.00443083
Gm13476	1.25414	0.00168856
Rest	1.25193	7.16357e-45
Mapk8	1.25092	3.14835e-31
Nop58	1.25036	1.89049e-227
Utp14b	1.24995	1.5949e-22
Iah1	1.24992	3.8477e-48
Nphp1	1.24979	0.000273292
Idh3a	1.24824	2.31623e-109
Wdr12	1.24708	3.15707e-68
Bhlha15	1.24702	5.60974e-09
Rpl34	1.24692	8.47563e-06
Sptbn2	1.24661	0.0370013
Cry1	1.24627	4.3547e-15
Plekha1	1.24565	1.51914e-25
Casc4	1.24552	1.02691e-18
St6galnac4	1.24496	1.59059e-124
Lclat1	1.24447	1.00985e-24
Snhg4	1.24395	1.01171e-17
Snx27	1.24178	3.12818e-78
Tbl1x	1.24163	1.75565e-68
Atp6ap2	1.24076	6.85978e-33
Slc25a5	1.24069	1.60669e-181
Cd82	1.24036	2.02499e-153
2310040G24Rik	1.24028	0.0152475
Elk1	1.23877	2.02795e-25
Ssr3	1.23663	2.78191e-119
Lrp6	1.23431	2.98503e-48
Dph1	1.23242	5.26054e-38
Lrrc59	1.23195	1.40914e-183
Il10rb	1.23195	4.99794e-34
Gm12250	1.23162	7.39534e-06
Nfkbie	1.23147	4.94175e-197
Plxnc1	1.23027	1.13165e-160
Erbb2ip	1.23025	1.21943e-108
Lgalsl	1.22983	5.12431e-11
Lrrc16a	1.22863	8.89238e-11
Utp6	1.22674	1.12382e-117
Xpot	1.22503	6.99335e-100
Specc1	1.22497	0.0155713
B630005N14Rik	1.22424	1.19251e-28
Pigw	1.22306	8.02748e-14
Pgk1	1.22249	1.4273e-12
Iqsec2	1.2224	1.181e-06
Far1	1.22198	7.72149e-124
Strn	1.22175	8.06185e-37
Mettl4	1.2216	6.75007e-26
Cybb	1.22147	1.4775e-218
Snora44	1.22124	0.000573957
Hmgb1	1.22046	1.91403e-34
Cd276	1.21975	2.30105e-06
Phb	1.21948	1.92121e-36
Pabpc1	1.2178	2.33126e-257
Abcc4	1.21755	8.05196e-74
Fitm2	1.21647	6.23155e-05
Lypla1	1.21636	1.78531e-54
Ran	1.21634	4.21489e-193
Lmbrd2	1.21608	6.54279e-11
Amotl1	1.21449	0.042038
G3bp1	1.21385	2.10541e-221
Eprs	1.21297	3.54134e-221
Dis3	1.21249	6.67317e-121
Mettl21a	1.21229	2.59224e-11
Fhl3	1.21224	4.49346e-32
Mob1b	1.2122	7.73789e-20
Pdlim5	1.2122	2.29003e-24
Kif5b	1.21197	2.71014e-120
Ube3a	1.21047	3.21095e-60
Nfil3	1.21028	1.5052e-56
Prkcb	1.21011	4.04769e-220
Them6	1.20851	5.91071e-42
Tnfrsf13c	1.20815	4.11154e-235
Rara	1.20795	5.9061e-58
Hic2	1.20748	1.97586e-07
Tmem170b	1.20574	1.36475e-19
Smc2	1.2057	4.38983e-119
Manf	1.20494	4.46608e-107
Nars	1.2044	2.09438e-176
Mob1a	1.20435	3.12159e-71
Mtr	1.20432	1.19907e-57
Chchd6	1.20419	1.76494e-11
Asap2	1.20356	6.55801e-05
Mpp6	1.20317	1.48821e-81
Hsp90b1	1.20168	4.23853e-247
Senp5	1.20116	4.80201e-61
Zfp619	1.20109	0.000101644
Gm10336	1.20086	9.45399e-15
Sssca1	1.19929	5.76636e-58
Snord83b	1.19916	8.96233e-05
Ifih1	1.19792	1.03606e-05
Prdx1	1.19736	6.7625e-195
Hsph1	1.19713	9.87692e-213
Nle1	1.19701	5.12224e-84
Trim30d	1.19683	2.76076e-16
Gm13157	1.19628	1.26836e-13
Zfp385a	1.19583	7.80079e-19
Ninj1	1.19477	1.02337e-15
8430419L09Rik	1.19469	2.46861e-19
Tmem231	1.19456	1.33009e-13
Gmds	1.19432	1.15426e-25
Oxsr1	1.19384	2.63198e-107
Hus1	1.19072	1.04789e-38
Tbrg3	1.19051	0.00106558
Tm4sf5	1.19032	0.00935588
Mrps28	1.19022	2.39892e-39
Heatr1	1.18963	1.62388e-187
2610002M06Rik	1.18945	2.95803e-21
Seh1l	1.18881	4.23404e-93
Rsu1	1.18834	2.92626e-21
Arcn1	1.18814	1.16351e-130
Suz12	1.18777	4.39124e-172
Coq7	1.18719	1.95222e-22
Adam9	1.1861	2.62095e-68
1190007I07Rik	1.18606	2.28488e-10
Slc35a3	1.18392	2.11401e-28
9530068E07Rik	1.18348	3.5395e-64
Ppid	1.18344	1.07109e-83
Mef2c	1.183	3.60405e-202
Pdap1	1.18292	5.67928e-108
Gphn	1.18278	7.86146e-37
Ighv1-54	1.18268	9.23024e-07
Chordc1	1.18264	1.28064e-101
C330007P06Rik	1.18216	1.24967e-18
Rsl24d1	1.18149	2.31819e-34
Galnt7	1.17978	2.70357e-32
Strap	1.1789	1.59411e-169
Polr2k	1.17727	0.0272907
Nek6	1.17725	2.65352e-38
6330549D23Rik	1.17553	0.00346146
Cd300lf	1.17539	1.05339e-24
Otud7b	1.17526	2.24005e-47
Zdhhc21	1.17488	5.87106e-59
Pold2	1.17462	7.12782e-116
Zbtb26	1.17413	5.08683e-14
Snord12	1.1741	9.14556e-06
Nsun3	1.17322	1.26347e-09
Slc26a2	1.17312	2.15373e-14
Abcb1b	1.17299	3.06355e-24
Ruvbl1	1.17192	7.01685e-47
Bpnt1	1.17085	1.37853e-30
Nkrf	1.17056	1.56522e-29
Tmem5	1.16912	1.13545e-12
Tmed10	1.169	1.41103e-51
Fubp1	1.16877	3.21737e-174
Mtx2	1.16864	8.71567e-39
Tlr3	1.16766	0.00133663
Impdh1	1.1676	1.1556e-49
N6amt2	1.16757	1.33305e-11
Etf1	1.16732	6.34438e-198
Nt5dc1	1.16716	1.33832e-20
Slmap	1.16631	7.32222e-66
Mfsd7b	1.16442	7.90217e-20
Agpat5	1.16362	2.19424e-38
Efhd2	1.16178	6.96956e-103
Mapk1	1.1617	1.14528e-149
Plac8	1.16106	1.47044e-27
Ipmk	1.161	3.51678e-36
Cbx5	1.16062	1.27223e-180
Zfp516	1.15978	2.67425e-05
Dpy19l4	1.15968	1.54823e-09
Ppap2a	1.15871	2.20958e-46
Ppia	1.15854	2.36374e-43
Cd40	1.15845	9.13583e-164
Etv5	1.1573	1.61197e-06
Ube2q2	1.1568	1.17619e-18
Psma4	1.15616	1.69682e-84
Net1	1.15436	1.56124e-96
Atm	1.15318	1.35457e-114
Impad1	1.15175	1.51321e-35
Swsap1	1.15124	2.64369e-07
Dpf1	1.15081	0.0477438
Gm10451	1.1508	0.000633084
AI597479	1.15046	8.6662e-25
Rin3	1.1504	4.26683e-20
Rcbtb1	1.15018	4.6299e-44
Psat1	1.15018	1.11571e-159
Eif4ebp2	1.14985	3.68441e-90
Samd8	1.14954	1.00478e-11
Elavl1	1.14929	3.19366e-122
Ncbp2	1.14911	2.993e-51
Tm9sf3	1.14818	7.79113e-129
Fam212a	1.14753	4.97399e-10
Hs2st1	1.14729	2.68858e-15
Glrx5	1.14663	8.78027e-41
Ebna1bp2	1.14487	5.60447e-121
Trub1	1.14466	9.87039e-27
Tubb2b	1.14396	0.00147361
Ube2v2	1.14376	4.69928e-09
Dynll2	1.14335	7.3785e-62
Golph3	1.14204	2.69443e-50
Sdhd	1.14158	3.21324e-90
Dennd4c	1.13991	7.20205e-18
Kpna1	1.13857	2.62161e-65
Cdk4	1.13791	4.17002e-191
Snx12	1.13722	5.1743e-32
Acadsb	1.13694	3.61711e-05
Tsen2	1.13445	3.96964e-23
Phf17	1.13146	2.5731e-34
Tpk1	1.13115	1.59999e-13
Eif2s1	1.12809	5.63309e-121
Alg6	1.12734	7.85365e-12
Grwd1	1.12727	3.90983e-115
Shprh	1.12654	5.70857e-35
Sowahc	1.12644	1.42726e-23
Zfp28	1.12642	0.00691122
Slc23a2	1.12612	3.20874e-57
Irgm1	1.12507	6.10343e-24
Zfp456	1.12502	8.47458e-07
Cnot6l	1.12446	3.72319e-60
Nhp2l1	1.12437	3.34864e-11
Pus7l	1.1243	8.24238e-33
Mex3c	1.12412	2.77695e-32
Eef2k	1.12411	1.85633e-08
Tmem26	1.12175	0.0160881
Nup43	1.12104	3.67284e-37
BC005561	1.12086	1.22954e-12
Atp2a2	1.12057	3.51119e-176
Shq1	1.12049	7.50286e-26
Rps2	1.11932	2.52918e-169
Hipk2	1.11848	3.41276e-28
Rps6kl1	1.11738	7.41356e-10
Ksr1	1.11686	2.58865e-84
Lsm2	1.11669	3.56378e-51
Ryk	1.11611	4.04072e-11
Stt3a	1.11561	8.95285e-108
Erap1	1.11475	3.0078e-103
Rnf115	1.11454	7.08676e-49
Larp4b	1.11418	2.35957e-94
Tnfrsf21	1.11299	6.16373e-09
Tyms	1.1121	6.22639e-65
Rnf149	1.112	1.12022e-13
Tsnax	1.11023	6.91675e-71
Rps27a	1.10951	3.66808e-09
Farp2	1.10857	0.00170485
1110038B12Rik	1.10808	6.03034e-73
Mrrf	1.10727	1.28836e-20
Gstcd	1.107	2.17247e-39
Ube2e3	1.10613	1.00594e-27
S100a6	1.10528	0.0211106
Sik1	1.10525	1.19331e-56
Phtf2	1.10491	1.16896e-58
Kpna6	1.10325	2.42256e-81
Igkv12-89	1.10303	0.000674076
Got2	1.10295	7.40156e-104
Ipo5	1.10257	2.33934e-194
Noc4l	1.10196	3.58654e-117
Mllt4	1.10148	0.000174972
Nabp1	1.10029	3.53673e-20
Nupl1	1.09997	2.09218e-61
Rps23	1.09862	0.0277608
1500011K16Rik	1.09838	5.73785e-11
Xiap	1.09797	2.29705e-62
Ndufb6	1.09773	4.03668e-28
B3galt6	1.09725	1.41865e-09
Prrc2c	1.09673	2.9667e-190
Phf11a	1.09653	1.58965e-08
Atad2	1.09633	1.20918e-121
Arhgap22	1.0959	0.00394433
Rsl1d1	1.09556	1.21682e-168
Psmd11	1.09506	1.23076e-72
Alg11	1.09373	1.29251e-13
Arid3a	1.09339	6.72971e-110
Ptpmt1	1.09322	1.01117e-16
Scoc	1.09292	0.000458107
Creb1	1.09281	3.80067e-95
Sco1	1.09233	1.1075e-20
Fam122b	1.09155	1.39942e-16
Armcx6	1.09055	8.84367e-06
Slc39a1	1.09037	9.98932e-35
Ptpro	1.09035	0.0464105
Hccs	1.08948	1.39786e-31
Map9	1.08903	0.00487831
Mogs	1.08847	1.59356e-138
M6pr	1.08839	5.12419e-95
Pdia4	1.08735	5.06603e-120
B230120H23Rik	1.08726	1.98758e-35
Tsr1	1.08672	7.92713e-140
Ccdc40	1.0865	0.000164251
Mphosph10	1.0857	3.98191e-72
Atp11a	1.08476	1.25263e-154
Stip1	1.08441	1.0573e-178
Smarca5	1.0843	2.60715e-85
Ppm1f	1.08332	2.08341e-59
Ass1	1.08233	2.26086e-07
Gnaq	1.08225	3.62762e-23
B230217C12Rik	1.08184	0.0250665
Qk	1.08167	2.46212e-63
Arf3	1.08087	5.04219e-90
Pgam5	1.08037	2.75967e-51
Lnpep	1.08014	1.06433e-92
D19Bwg1357e	1.07932	2.40632e-113
D10Wsu102e	1.07886	1.34583e-95
Lamp2	1.07853	2.80668e-40
Dnmt3b	1.07848	1.31638e-10
Hiatl1	1.07826	2.02011e-32
Ufsp1	1.07802	0.0160988
Ddx19b	1.07683	5.31871e-41
Zmpste24	1.07652	4.79156e-36
Plekha8	1.07549	5.34551e-08
Pdia6	1.07464	3.18189e-174
Zfp275	1.07432	1.97717e-40
Dnaja1	1.07266	4.36784e-61
Cdv3	1.07257	1.69057e-104
Patl1	1.07236	2.52355e-52
Igf2r	1.07222	1.82108e-113
Cd53	1.0721	1.71894e-134
Nek7	1.07193	6.8404e-76
Tet3	1.07173	4.2745e-111
Spsb1	1.07141	0.00911368
1810032O08Rik	1.07127	2.02679e-35
Lrpprc	1.07089	9.15533e-110
Lepre1	1.0706	0.000631146
Bst2	1.07031	3.82807e-20
Vasp	1.07029	7.36641e-178
Pcyt1a	1.07027	4.02721e-12
Celsr2	1.06978	2.21846e-10
Calu	1.06928	6.14746e-71
Hprt	1.06873	1.15248e-102
Mthfd1l	1.06817	1.90714e-126
Btf3	1.06799	2.90688e-91
Ammecr1	1.0654	4.02925e-11
Ccng1	1.06411	3.52833e-56
2810407C02Rik	1.063	3.278e-70
Rpl7l1	1.0629	3.71797e-108
Bloc1s6	1.06261	8.57357e-27
2810417H13Rik	1.06234	2.08849e-122
Zfp239	1.06146	1.7645e-16
Hopx	1.061	0.0452061
Srsf1	1.06095	3.43925e-183
Zfp455	1.06072	0.00352042
1110004E09Rik	1.06045	1.4855e-25
Gpd2	1.06042	8.98058e-40
Ddx56	1.06031	2.71198e-106
Tuba4a	1.0602	1.57243e-90
Ccdc126	1.06011	0.0124484
Arfip1	1.05973	7.29306e-23
Zfp558	1.05962	0.00514697
Ctdspl2	1.0596	1.29728e-30
Prkx	1.05942	3.04658e-13
Rab11fip2	1.05926	8.15355e-10
Cdca7	1.05846	2.30741e-133
Iqcg	1.0581	0.0349745
Dhcr24	1.05788	5.98411e-79
Ifrd1	1.05773	1.27951e-50
Nudc	1.05731	7.93799e-120
Tnfsf9	1.05722	8.56232e-37
Mtx3	1.057	1.88054e-20
Ippk	1.05664	2.34878e-18
Dkk3	1.05595	8.0188e-07
Mrpl17	1.05575	1.20249e-55
Eif5a2	1.05522	6.50701e-16
Nr1d2	1.055	7.03762e-08
Mthfd2	1.05499	2.23384e-104
Itgb1	1.05452	3.63842e-107
Ptpn22	1.05401	2.54077e-18
Secisbp2l	1.05382	1.74675e-39
Rhbdd1	1.05358	2.51368e-15
Man1a2	1.05348	4.21654e-55
Phpt1	1.05331	1.38934e-23
Exoc4	1.05326	3.94178e-33
Kpna3	1.05316	4.7255e-74
Xrcc5	1.05252	2.22861e-58
Hadh	1.05232	2.96373e-28
Fxyd5	1.05224	2.88519e-14
Exosc3	1.0519	2.15072e-52
Agps	1.05082	3.0297e-61
D3Ertd751e	1.05077	1.93032e-09
Snx11	1.05064	8.75326e-105
Nmnat3	1.05064	2.79752e-15
Rrad	1.05034	1.46926e-17
Pfdn4	1.05018	2.37869e-26
Tfe3	1.04937	1.99119e-44
Nudt19	1.04919	7.8505e-45
Mbnl2	1.0477	3.18245e-18
Ltv1	1.04733	3.28481e-75
Naa30	1.04702	1.80461e-23
Pigg	1.04519	8.67359e-13
Pepd	1.04263	3.29916e-37
Rps12	1.04242	9.16795e-14
Wdfy2	1.04216	1.8602e-13
Pum2	1.04102	3.48433e-138
Selrc1	1.03942	4.53033e-17
Nfat5	1.03937	3.21909e-92
Lyrm9	1.03915	9.90634e-10
Sp1	1.03878	4.61887e-84
Irak1bp1	1.03858	4.0477e-06
Pwp1	1.03836	1.65517e-76
Mut	1.03832	4.69992e-17
Urb2	1.03727	6.45672e-61
Cfdp1	1.03718	3.88583e-93
Tbc1d16	1.03697	1.67835e-05
Larp1	1.03621	4.57545e-172
Atp7a	1.03549	1.1438e-09
Wdr36	1.03491	1.09177e-88
Zfp280b	1.03471	1.57253e-67
BC028528	1.03422	3.36487e-10
Rab10	1.03411	1.21788e-89
Trdmt1	1.03356	1.70906e-07
Arf4	1.03271	1.7186e-58
Bet1	1.03251	7.00547e-12
Dclk2	1.03238	0.000214049
Opa3	1.03156	2.19578e-26
Lyrm5	1.031	6.23539e-07
Atf6	1.031	5.83429e-61
Hn1l	1.02974	2.52925e-41
Znrf2	1.02966	1.48738e-19
Grsf1	1.02944	7.78176e-74
Cyp27b1	1.02893	0.0096563
Xpo5	1.02875	8.88251e-66
Uchl4	1.02853	0.0144455
Rb1	1.02842	4.78109e-19
Sept7	1.02772	2.64321e-105
Fam178a	1.02738	1.00589e-67
Mospd2	1.02603	3.94972e-08
Snord57	1.026	3.19824e-05
Pes1	1.02343	3.53361e-120
Uhmk1	1.02342	7.37071e-19
AW112010	1.02334	2.91376e-07
Cbfb	1.02331	3.38159e-94
Impdh2	1.02278	1.85812e-39
4933411K20Rik	1.02245	2.91975e-24
Ctps	1.02175	1.53941e-105
Rpl38	1.02092	0.023811
Usp22	1.02078	2.73513e-47
Otud4	1.01951	2.22059e-124
Ugdh	1.01947	5.67089e-27
Ndufc2	1.0183	5.8981e-36
Ndst1	1.01755	1.89878e-46
Nucks1	1.01716	4.18785e-132
Actr2	1.01595	3.86522e-157
Dnajb14	1.01589	0.000829071
Nom1	1.01577	3.65368e-64
Ighv3-1	1.01474	0.00167998
Etohi1	1.01458	7.17126e-10
Sep15	1.01439	5.50044e-68
Atrx	1.01432	1.9354e-128
Cct5	1.01388	1.02466e-174
Trnt1	1.01335	9.26493e-53
Chm	1.01224	1.81857e-14
Pstpip2	1.01101	0.00890159
Eif1ax	1.01088	7.52533e-70
Srsf10	1.01066	1.7644e-68
Kcnq5	1.01059	2.86108e-20
Zscan22	1.01055	6.26501e-11
Tbc1d8b	1.01024	6.32919e-10
Npc2	1.00996	7.672e-42
Ipo4	1.00988	9.6049e-119
Ssr1	1.00859	4.65247e-103
Ece1	1.00842	6.5679e-29
Lyrm7	1.00813	0.00435609
Lzic	1.0076	1.13996e-40
Ing5	1.0075	7.30334e-40
Klf3	1.00623	0.00150698
2210404O09Rik	1.00441	0.012641
Tspan5	1.00399	1.04319e-30
Eif4ebp1	1.00388	6.30921e-20
Twsg1	1.00377	5.50186e-50
Tubb2a	1.00348	0.0104803
Tspan4	1.00337	0.00898555
Zfp661	1.002	1.42728e-06
Mblac2	1.00141	0.0168821
Cntnap1	1.0012	3.89223e-10
C920009B18Rik	1.00026	2.51516e-14
Arl13b	1.00009	4.58562e-08
Bag4	0.998846	6.86156e-24
Mga	0.998569	1.41392e-88
Pbrm1	0.99821	1.47415e-94
Sdha	0.99769	1.00262e-128
Polr3e	0.99636	2.85971e-69
Mipep	0.996323	6.59039e-30
Ube2e1	0.99582	9.41071e-33
Nr6a1	0.994647	1.49369e-10
Lnp	0.994571	1.60034e-24
Zbtb32	0.994106	8.89705e-18
Tmem180	0.993653	1.70254e-11
Tcam1	0.993263	0.00739766
Glod4	0.993128	2.45738e-43
Dnase2a	0.992834	7.89704e-33
Elp5	0.992668	2.60604e-60
B3gnt7	0.99239	1.07612e-17
AI662270	0.991961	2.34105e-83
Zfp169	0.991291	3.25602e-09
Rpp14	0.990974	3.55086e-37
Tctex1d2	0.990793	0.00436341
Aimp2	0.99057	2.50291e-48
Med22	0.990168	1.48629e-28
Ppp1cb	0.990167	2.34974e-73
Sh3d19	0.990095	0.0307441
Surf4	0.98938	7.79831e-91
Trpm2	0.989058	0.00820939
Aasdhppt	0.989026	1.56774e-23
Celf1	0.988695	8.15467e-122
Pak6	0.98844	0.00408561
Dtwd2	0.987153	1.03147e-07
Dtx3l	0.986919	1.97969e-40
Abcb7	0.986809	4.7866e-38
Tomm40	0.986283	3.26121e-118
Lipo1	0.986147	2.54077e-08
Sec23a	0.985724	2.91078e-15
Smarcc1	0.985046	1.91183e-117
Plxnd1	0.984223	7.06219e-11
Acsl4	0.983594	1.20832e-30
Lrp5	0.983528	0.00881537
Efcab14	0.982195	7.85989e-36
Sfxn1	0.981533	7.86234e-100
Polr2h	0.981063	2.07158e-29
Snora75	0.980869	0.032847
Mettl9	0.98003	3.54745e-23
Gk5	0.979019	0.0315404
Ogdhl	0.978813	0.00273411
Wwox	0.978575	2.85608e-08
Pcna	0.97804	3.5925e-107
Yaf2	0.977616	1.91417e-25
Zkscan7	0.977263	1.00016e-05
Cct4	0.977256	8.22598e-154
Adk	0.977064	8.62593e-26
Rapgef6	0.977005	1.51172e-95
Sacm1l	0.976978	1.09508e-26
2210013O21Rik	0.976176	7.59325e-06
Lztfl1	0.97603	1.40624e-06
Dcaf7	0.975557	7.93183e-85
Rfk	0.975308	3.58987e-22
Ghitm	0.974972	6.68991e-102
AI504432	0.974687	5.04946e-39
Ckb	0.974449	8.49821e-09
Zfp593	0.97406	1.54623e-37
BC052040	0.973799	1.67014e-11
Slc31a1	0.973055	7.61083e-32
Rap2b	0.972543	7.23497e-08
Rprd1b	0.972427	1.44171e-54
Zdhhc2	0.971385	1.28942e-15
Map3k2	0.971141	3.85887e-25
Cab39	0.970873	1.48064e-82
Impact	0.970361	1.12837e-19
Mlh3	0.970169	1.5989e-18
Znhit6	0.969994	7.30998e-32
Atpaf1	0.968745	0.0193248
Atp6v1a	0.96821	2.16339e-35
Gpatch4	0.9674	7.1849e-87
Ybx1	0.966535	4.74076e-148
Lrrc20	0.966359	2.93406e-13
Lcp1	0.96595	2.68723e-160
4931428F04Rik	0.965016	1.63927e-14
Ankrd52	0.964786	6.21692e-115
Zc3h12d	0.964506	1.80052e-85
Gtf2f2	0.964336	1.21573e-39
Cmtm6	0.964325	5.10234e-45
Gstm4	0.964271	0.00149411
Mmd	0.964204	7.87296e-13
Zfp318	0.963111	1.11235e-32
Acly	0.962621	4.88785e-137
Ints2	0.962166	4.15452e-43
Lag3	0.961924	0.00809694
Ddost	0.961693	2.47791e-91
Pik3c2a	0.961049	3.6759e-30
Tnpo3	0.960821	4.41648e-107
Gyk	0.960268	3.32341e-14
Ap3m1	0.959486	8.46653e-19
Fnip1	0.959424	4.71397e-19
Sept9	0.95921	2.72811e-94
Tmem176a	0.959119	0.0472633
Fam220a	0.958685	3.45493e-12
Fam53c	0.957868	1.79726e-40
Pik3r3	0.956901	6.69378e-05
Tkt	0.956533	9.68018e-159
Myo9a	0.955999	3.1539e-14
Pdcl	0.955657	7.18138e-15
Timm9	0.955508	3.94075e-29
9930104L06Rik	0.955467	8.90671e-17
Gm7120	0.954871	0.00163411
D630037F22Rik	0.954851	0.00453828
Lman1	0.954366	6.53478e-49
Mtmr10	0.954362	8.72339e-06
Slfn3	0.954179	3.79008e-05
Fem1a	0.953818	5.17705e-63
Mrpl16	0.953586	1.69825e-30
Eef1a1	0.953087	2.42149e-153
Vps4b	0.953013	4.6464e-46
Gbp2	0.952688	1.92969e-08
Rps27l	0.952668	1.89151e-31
Dcp2	0.95264	2.63558e-76
Banf1	0.952002	1.01019e-101
Stat5a	0.951432	1.98859e-94
Fam98a	0.949629	2.85116e-45
Capza2	0.94954	4.02232e-76
Fam174a	0.949457	1.57315e-08
Hdac2	0.948798	1.41441e-56
Snrpa	0.948533	2.69316e-67
Xrcc6bp1	0.948528	5.24408e-12
Chd1	0.947913	4.84723e-85
Bdp1	0.947574	5.96188e-65
Gaa	0.946967	4.50709e-47
Papola	0.946909	1.62298e-114
Rqcd1	0.946785	6.15394e-74
Atp8b4	0.945267	0.0404815
Tmem30a	0.944917	1.96926e-30
3830406C13Rik	0.943847	1.10943e-09
Msn	0.94368	1.94609e-153
Mrpl19	0.943616	5.50646e-52
Tab3	0.943569	5.31451e-13
Tcf12	0.94355	2.86927e-46
Tmem33	0.943373	3.65959e-28
Fbxl14	0.942902	3.5787e-52
Zbtb12	0.94266	3.16349e-12
Eif4g1	0.941868	6.69699e-155
Dcun1d3	0.941845	4.06126e-06
Snord68	0.941294	0.0175172
Ly86	0.941281	4.02016e-84
Rpl7	0.940919	3.86673e-135
Igkv4-68	0.940416	1.74752e-09
Ranbp2	0.940386	4.73166e-119
Zfp946	0.939468	0.00950487
Galc	0.939436	0.0075349
Ncapg2	0.938657	1.90325e-72
D17Wsu92e	0.937953	1.7586e-70
Farsb	0.937862	2.13205e-79
Pip4k2b	0.937788	9.37763e-82
Csde1	0.935391	1.27953e-123
Bdh1	0.935209	2.45691e-19
Syce2	0.935038	1.02687e-18
St7	0.934598	4.65477e-16
Lrrc42	0.934113	2.45923e-26
Trmt6	0.933683	6.76936e-62
Nol11	0.933192	1.63295e-64
Mybl2	0.932944	2.80536e-99
Jmjd4	0.931296	2.59103e-19
Eif3e	0.930911	1.71442e-95
Kdm2b	0.930816	4.68775e-81
Elovl6	0.930808	1.40058e-09
Fhit	0.930619	0.000179554
Pus1	0.930527	1.64025e-72
Piga	0.930412	1.06611e-11
Rbm27	0.9299	9.94583e-66
Tmem167	0.929511	2.39623e-33
Slmo2	0.928907	6.09244e-54
Pcx	0.928857	6.72633e-12
Sdc3	0.927239	0.00174876
Ankrd49	0.927053	2.62245e-18
Skida1	0.926936	7.18588e-06
Paics	0.926362	2.35598e-113
Hsd17b4	0.92598	5.41799e-20
Clstn1	0.925351	2.2906e-11
Irf2bp2	0.924993	3.19286e-54
Cbr1	0.923547	1.35712e-06
Usmg5	0.92352	0.00295618
E130311K13Rik	0.923283	0.0151912
Ovca2	0.922902	4.97371e-17
Skp2	0.922722	6.6198e-19
0610010F05Rik	0.922713	3.45731e-12
Nop2	0.922364	4.7214e-126
Ptma	0.922333	4.34212e-92
Dcun1d1	0.922263	1.89928e-12
Cers6	0.921853	3.7921e-07
Magoh	0.921578	5.40538e-49
Txn2	0.921132	3.55364e-99
Csnk1g1	0.92105	4.23115e-29
Tmem70	0.92065	5.54775e-22
B230219D22Rik	0.920225	2.00492e-43
Rpn1	0.920044	1.43223e-117
Pdcd11	0.919262	1.70964e-115
Relb	0.919126	4.84677e-84
Ly6d	0.918815	1.00316e-40
Dr1	0.918756	5.48113e-29
Emc4	0.91834	3.79196e-17
2810006K23Rik	0.918211	3.27519e-11
Wdr75	0.917982	5.01342e-73
Atp2b1	0.917962	1.70826e-51
Polr3d	0.917946	3.0457e-35
1200011I18Rik	0.917897	7.36372e-32
Zbtb44	0.916976	4.92776e-34
Pag1	0.915698	8.39012e-89
Nudt4	0.915647	8.52645e-22
Pgm2l1	0.91548	5.34265e-11
Mafg	0.915318	3.58315e-12
Nat10	0.91523	2.91958e-103
Eif4b	0.914089	1.79351e-143
Ehd1	0.913842	1.67074e-92
Snap23	0.913453	1.57136e-18
Zbtb33	0.913413	2.04032e-17
Pacsin1	0.913199	1.80295e-87
Eef1g	0.913074	6.45027e-93
Slc25a36	0.912685	4.20087e-10
6030468B19Rik	0.912307	0.00011431
Ipo11	0.912192	1.91609e-38
Lasp1	0.912156	7.54689e-63
B4galt5	0.911968	8.02491e-52
Wdr46	0.910989	3.84699e-73
Itpr1	0.910654	1.28377e-94
Sppl2a	0.910506	9.20502e-34
Zfp369	0.909882	4.66541e-08
Ccdc47	0.909763	2.20949e-40
Vps26b	0.909624	2.68598e-08
Scarb1	0.909226	6.90407e-34
Tmed2	0.909225	2.93524e-13
Mrpl15	0.908471	1.42395e-53
Pitrm1	0.908438	5.32176e-82
Rad18	0.907953	1.04447e-16
Cep170	0.907022	2.68913e-28
Cdyl2	0.906748	6.34506e-05
Arl6ip6	0.906291	1.51555e-19
Tsn	0.905361	7.10751e-73
Yipf6	0.905094	3.48436e-12
Plaa	0.904633	1.66836e-68
Rsrc1	0.903849	5.59063e-20
Hapln1	0.903514	0.00635946
Slc25a16	0.902961	1.2743e-09
Cog5	0.902782	7.78186e-24
H2-Aa	0.902748	3.53489e-138
Txnl1	0.9024	2.32633e-66
Cinp	0.90161	1.72754e-35
Trim65	0.90062	2.89464e-09
Ccdc43	0.900148	4.39102e-22
Nip7	0.900019	4.64361e-71
Glrx2	0.899773	8.99995e-12
Pprc1	0.898941	2.10197e-102
8030462N17Rik	0.89865	7.0071e-17
Tbc1d2b	0.898638	0.0301703
Zswim6	0.897528	0.000875859
Pggt1b	0.896937	4.05496e-18
Ext1	0.896905	1.92602e-06
Rnf138	0.896803	1.01225e-18
Plekhm3	0.896785	1.04697e-54
E030011O05Rik	0.896693	0.000654145
Gclm	0.896631	6.29687e-15
Ccny	0.896511	3.58092e-34
Hsd17b7	0.896426	1.30996e-12
Ier3	0.895435	0.00511286
Abhd11	0.894995	1.54047e-34
Kynu	0.894827	1.32834e-18
Dennd4a	0.894377	2.98679e-101
Polr3f	0.894	3.98361e-18
Nudt2	0.893545	8.78645e-08
Repin1	0.893519	1.59355e-16
Zfp445	0.893004	2.50986e-70
Mmab	0.892939	1.53101e-11
Rif1	0.892172	1.44833e-76
Abcf2	0.891738	1.12321e-94
Rel	0.891424	1.8269e-45
Tyro3	0.891299	0.0280046
Noa1	0.89107	1.07742e-50
Camta1	0.890507	5.85023e-08
Nono	0.889873	8.74585e-94
Phb2	0.889838	2.07699e-123
Wdr4	0.889655	1.73149e-61
Zbtb14	0.888788	1.29539e-14
Pgrmc1	0.888331	5.23212e-16
Tmem69	0.887752	2.8668e-10
Hif1a	0.887696	3.14557e-57
Gnai3	0.887024	9.18416e-55
Xkr8	0.885695	0.00175775
Zfp36l1	0.885491	3.43191e-93
Rnf11	0.885254	1.28362e-08
Ostm1	0.885016	5.68685e-16
Gpr183	0.884793	1.83258e-13
Atad2b	0.884425	1.60946e-35
Mrpl11	0.884251	1.14116e-29
Man1a	0.883582	1.15863e-67
Gm4636	0.883209	4.46409e-15
Rbm15b	0.883181	9.4415e-33
Mbtd1	0.883073	3.05493e-29
Eif3b	0.88232	8.78494e-134
3110035E14Rik	0.882313	0.0466116
Efha2	0.882093	2.05574e-06
Ddx10	0.881973	5.49324e-50
Iars	0.881824	2.01619e-91
Amica1	0.881547	0.000315118
Oxct1	0.88109	1.64139e-78
Szrd1	0.880545	2.53506e-104
Cdc40	0.8804	4.47756e-30
Nit2	0.879962	3.6217e-13
Zfp800	0.878758	1.7366e-25
D16Ertd472e	0.877199	1.59414e-30
Gfm1	0.877196	2.44421e-52
Cstf2t	0.877084	6.56059e-26
Aff1	0.877024	1.34475e-17
Ccdc50	0.876933	7.73021e-118
Sumf1	0.876279	3.25694e-14
N6amt1	0.876196	4.17288e-10
Ctnnb1	0.875941	2.28998e-105
Tmed5	0.875742	1.92642e-43
Lage3	0.875624	7.14548e-11
Psmb2	0.875215	1.46794e-69
Parm1	0.872336	1.36983e-12
Trim23	0.872309	2.77294e-09
Enoph1	0.872108	1.25336e-25
Bbx	0.871521	2.9681e-32
Nup37	0.870822	5.2826e-23
Sorl1	0.870703	1.30247e-125
Ccdc115	0.870081	1.49807e-19
Polr3k	0.869177	7.96155e-23
Mafk	0.869097	1.75341e-26
Dzip3	0.868669	9.02147e-20
Tmem68	0.868589	7.07107e-13
Dnajc27	0.868346	1.22479e-26
Nudt9	0.868251	6.66432e-33
Abcb6	0.867947	2.89546e-15
Pkm	0.867582	3.14346e-130
Hspbp1	0.866896	4.07277e-47
Vamp4	0.866637	3.59646e-11
Fam92a	0.866466	7.0022e-12
1110051M20Rik	0.866089	0.000173615
Uchl5	0.866054	7.94153e-49
Rock1	0.865489	1.01006e-63
Rragb	0.865175	1.06321e-06
St3gal4	0.864201	0.00254207
Ralgapa2	0.864036	4.56803e-12
Snord2	0.863995	0.016735
Armc1	0.862522	9.78411e-29
Zfp773	0.862072	0.0403905
Fam126b	0.861776	2.35897e-06
Lta4h	0.86168	1.5227e-53
Tsfm	0.860648	5.68701e-28
Slc25a4	0.859296	3.03165e-87
Rnmt	0.859152	5.44453e-30
Higd1a	0.858715	7.398e-11
Zfp316	0.8584	1.18997e-07
Csnk1a1	0.857712	2.46833e-77
Med1	0.857706	7.83564e-58
Alkbh5	0.85769	3.36494e-81
Tmx1	0.857338	4.82108e-24
Rhoq	0.857322	1.0856e-32
Xpo7	0.856983	1.1339e-62
Tmed9	0.856741	1.01395e-67
Cnot6	0.856428	5.89838e-54
Evc2	0.856283	3.79967e-07
Mrps22	0.856045	3.80261e-17
Klhl20	0.856017	4.01154e-23
Qsox2	0.855886	4.4846e-08
Ncoa7	0.855708	5.93161e-19
Tardbp	0.855583	4.0475e-112
Spg21	0.855565	3.28486e-33
Spag9	0.855467	2.33355e-61
Ncoa4	0.855435	0.0110822
D17Wsu104e	0.855435	1.07401e-36
Snora5c	0.855263	0.00868535
Phip	0.855195	5.3507e-81
Socs7	0.855183	3.02263e-29
Mis18a	0.854705	1.73861e-15
Nr4a1	0.853821	1.01913e-50
[truncated: 942 more rows]
