# Supplementary material for: Negative feedback by NUR77/Nr4a1 restrains B cell clonal dominance during early T-dependent immune responses
Source: Cell Rep. Author manuscript; Available in PMC 2021 Nov 3. (PMC8564879; doi:10.1016/j.celrep.2021.109645)
Supplement: 4 [file NIHMS1737340-supplement-4.xlsx]

## Sheet: Sheet1
Table 3. List of Nr4a1 target genes identified in the LZ gene signature from Kennedy et al (Table 2)
Ccl4
Lck
Slamf1
Batf
Marcksl1
Gimap4
Ifi30
Egr2
Cd69
Pik3ap1
Egr3
Smad3
Inf2
Abcg1
Ncf1
Camsap2
Fam43a
Maff
S1pr3
Mgll
Nr4a3
Plaur
Cdk5r1
Mbp
Cd84
Plek
Plk3
Abi2
Lyst
Agfg1
Il4i1
Lmo2
Adm
Chst10
Lilrb4
Nab2
Plscr1
Sh3bp2
Egr1
Kifc3
Bach1
Gm2a
Klhl12
Grb2
Ankrd33b
E330009J07Rik
Ifi203
Fam167a
Gpr132
Tbx21
Gimap8
Tet2
Rassf5
Pdxk
Plau
Hilpda
Orai1
Cd86
Manea
Tle3
Btnl1
Galnt6
Gimap3
Mndal
Ccr5
Prdm1
Nfkbid
Zbtb46
Fam160a1
Pvrl1
Gng4
Ticam1
Ccnd2
Med14
Gem
Rilpl2
Amz1
Grap2
Camkk1
Hrsp12
Lipg
Ryr2
Daam1
Lonrf1
Abca5
Elovl5
Slc25a32
Shank1
Cyfip1
Il6ra
Atxn1
Hic1
Soat1
Ubash3b
Grhl1
Grasp
Rbm47
Gpr55
Il10
Ddit4
Zbed6
Pde8a
Foxj1
Tmem154
Wls
Bcl2l1
Sytl3
Phldb1
Cd5
Kcnc3
Calr
Mvd
Fcrl5
Nucb2
Zfp667
Tex15
Arhgap5
Bcl2l2
Hs3st1
Cdh17
Fgl2
Rab6b
Tnfrsf13b
Nxpe2
