# Supplementary material for: Negative feedback by NUR77/Nr4a1 restrains B cell clonal dominance during early T-dependent immune responses
Source: Cell Rep. Author manuscript; Available in PMC 2021 Nov 3. (PMC8564879; doi:10.1016/j.celrep.2021.109645)
Supplement: 5 [file NIHMS1737340-supplement-5.xlsx]

## Sheet: Sheet1
Table 4. Victora et al., 2010; GSM589872: LZ gene signature. Photoactivated GC B cells from LZ and DZ ere sorted and subjected to microarray. Raw data were normalized using the RMA algorithm in GeneSpring v11. Genes with a significant (p<0.05) differential expression (>1.33 fold LZ vs DZ) are listed.
Gene	Fold change (DZ/LZ)	p value
LOC631806 /// Znrf3	-1.86609	0.000236166
Rcl1	-1.36011	0.000236673
Slc9a3	-1.37906	0.000596479
Erp44	-1.57796	0.000781712
E030037K03Rik	-1.64838	0.000831616
Fam162a	-1.54726	0.000986946
Dkc1	-1.44087	0.00104628
Slpi	-2.40859	0.00135421
Zdhhc20	-1.58181	0.00139781
Sdc4	-1.60001	0.00144977
Wdfy2	-1.45907	0.00151627
4933425E08Rik	-1.58251	0.00159295
Bcl11a	-1.62962	0.00179824
Dennd4b	-1.40405	0.00192611
Tmem41b	-1.4562	0.00201028
Atp11a	-1.79619	0.00205736
C330023M02Rik	-1.46256	0.00246483
Jtb	-1.38134	0.00247858
Ly75	-1.71312	0.00255724
Abhd14a	-1.61427	0.00257223
Pvr	-1.56417	0.00277552
2810416G20Rik	-1.56134	0.00292981
BC059842	-1.41989	0.00303325
Basp1 /// LOC100045716	-1.52923	0.00313894
Nfix	-1.46282	0.0035921
Cd53	-1.41852	0.00377784
2310008H09Rik	-1.54698	0.0038555
Dhx37	-1.53079	0.00422284
Gnl2 /// LOC633966	-1.41012	0.00427903
4930480K02Rik	-1.36798	0.00433895
Arr3	-1.33185	0.00447927
Ptprd	-1.54298	0.00456729
Rpain	-1.39581	0.00461854
Abl1	-1.36491	0.00463263
Gimap7	-1.574	0.00485477
Ifi30	-2.39258	0.00491872
2610014I16Rik	-1.46791	0.00502753
Qtrtd1	-1.64275	0.00505851
Sbno2	-1.73629	0.00507096
Gns	-1.62798	0.00548352
Ltv1	-1.40255	0.00549708
Ccnd2	-4.56507	0.00554
2700097O09Rik	-1.41184	0.00573687
Hps4	-1.38889	0.00604047
5830443L24Rik	-1.54748	0.00607309
Calr	-1.6265	0.00615859
Trmt6	-1.43966	0.00621785
Cd40	-2.10332	0.00638192
Cd86	-2.28633	0.00656498
Hspa5	-1.90504	0.00666617
Kif23	-1.47284	0.00708983
EG433204 /// Zdhhc6	-1.55352	0.00727336
8030448K23Rik	-1.50967	0.0076583
Lat2	-1.54409	0.00778932
Ppap2a	-2.21089	0.00830427
Timd2	-1.92408	0.00857481
Metapl1	-1.3904	0.00866271
Samsn1	-2.68613	0.00873246
2610110G12Rik	-1.54348	0.0089239
Dact1	-1.70483	0.00902615
Cd83	-2.97858	0.00924183
Egr1	-4.43566	0.00926397
Ppargc1b	-1.54448	0.00928748
Sema7a	-1.73242	0.00938566
Lmo2	-2.23966	0.00939326
2700023E23Rik	-1.69942	0.00960343
Lmcd1	-1.34628	0.00968142
Abhd11	-1.56592	0.0102813
Ccdc62	-1.84425	0.0103851
A130082M07Rik /// Tcra	-1.48338	0.0104091
Slc25a19	-1.60218	0.01048
2010109K09Rik	-1.51932	0.0105276
Pus7l	-1.61519	0.0107961
Slc19a1	-1.67397	0.0109307
Rab35	-1.58418	0.0109996
Taf1d	-1.5176	0.0111221
Lrch3	-1.33251	0.0111875
Cflar /// LOC100040853	-1.68039	0.0113555
MGC118608	-1.49702	0.0114747
Eif4g3	-1.37182	0.0116184
Gpr183	-2.54484	0.0117455
Plscr1	-4.11457	0.0118039
Apex1	-1.70451	0.0120231
Gadd45g	-2.27226	0.0121204
Ddx6	-1.73658	0.0121575
Tmem91	-1.34271	0.012635
Nsun4	-1.35474	0.0127991
Dnmt3a	-1.48871	0.0132162
Mettl1	-2.10622	0.013386
Hivep3	-2.68719	0.0135974
D16Ertd472e	-1.55942	0.0137036
Ckap4	-1.36395	0.0139975
Ablim1	-1.46086	0.0141074
Srp54a /// Srp54b /// Srp54c	-1.3394	0.0141586
Cd69	-2.49651	0.0144652
Irx3	-1.48148	0.014698
Fcgr4	-1.37257	0.0150596
St8sia6	-1.51459	0.0151743
Pdia6	-1.49949	0.0154506
Tle3	-1.61409	0.0154707
Prmt6	-1.42219	0.0155483
Dus4l /// LOC100047331	-1.65825	0.01563
Ahr	-1.99085	0.015708
Nfkbia	-2.45181	0.0159689
1300014I06Rik	-1.71118	0.0159909
Fmnl2	-1.44392	0.0160782
Cd52	-1.58654	0.0161625
EG434179	-1.34459	0.0162753
Nfkbie	-1.59375	0.016321
Fam105b	-1.48016	0.0163825
Mospd2	-1.67053	0.0164105
Rusc1	-1.37906	0.0167355
LOC100044885 /// Vsig4	-1.43128	0.0168326
Tbc1d14	-1.47978	0.0170897
Fam13a	-1.3477	0.0170965
Btg3 /// EG654432	-1.69144	0.0171444
Hoxb5	-1.34219	0.0171877
Myo10	-1.33023	0.0172454
Mrpl15	-1.61511	0.0175906
Homer3	-1.56989	0.0182142
Gata1	-1.37372	0.0182263
Nab2	-1.56173	0.0183
Ddt	-1.45765	0.0185392
Cad	-1.50973	0.0186211
Pik3ap1	-1.39978	0.0186212
Esrra	-1.33376	0.018786
Bcl2	-1.64609	0.0188354
Dbil5	-1.56428	0.018996
Pus3	-1.8003	0.0191113
Srm	-2.07856	0.0198224
Esf1	-1.33595	0.0198272
Ciita	-1.60268	0.0198394
Trim10	-1.38733	0.0198724
Syngr2	-1.61302	0.0199023
Tspan31	-1.42805	0.0202056
Ptprc	-1.35149	0.0202995
Adpgk	-1.45535	0.0203673
Trmt61a	-1.75196	0.0204476
Dhx33	-1.46867	0.0204757
Il7r	-1.37531	0.0208577
Aldoc	-2.17424	0.0208637
Itga10	-1.39971	0.0212081
Myo19	-1.37795	0.0215926
Tnfrsf13c	-1.56729	0.022355
Fscn1	-2.51466	0.0226811
Ddx23	-1.4845	0.0229188
Aasdh	-1.33632	0.0229677
Zfp36l1	-1.61792	0.0231471
Nfkbiz	-1.62898	0.023546
Zeb2	-1.63201	0.0235551
Zfp783	-1.56424	0.023788
Abcc4	-1.61379	0.0238756
Itpr1	-1.86793	0.0241604
Bag2	-1.38557	0.0241756
AU019559	-1.3366	0.0246353
5830433M15Rik	-1.50163	0.0246828
Polr1a	-1.4078	0.024719
ENSMUSG00000073019	-1.41668	0.0248931
Taf4b	-1.4217	0.0250003
Rpp40	-1.68692	0.025114
1700024B05Rik /// 666233	-1.38924	0.0253224
Hk2	-1.77435	0.0253539
D19Bwg1357e	-1.61851	0.0254357
Pdgfa	-1.6028	0.0255427
Psmd7	-1.35985	0.0256268
P4htm	-1.33616	0.0257886
Armet	-1.3632	0.0260015
Tbl1xr1	-1.35905	0.0260488
Skil	-1.55616	0.0260521
Vav3	-1.83982	0.0263841
Socs3	-3.84768	0.0264578
Fes	-1.86872	0.0265074
Rrbp1	-1.49432	0.0267364
LOC100047009 /// Pus7	-2.31173	0.0267625
Nop56	-1.34782	0.0267958
C1qbp	-1.54277	0.0275768
Spire1	-1.33936	0.0278806
Lifr	-3.57737	0.0280034
Cd22	-1.53219	0.0281406
9130401M01Rik	-1.4484	0.0283945
Osbpl7	-1.44321	0.0291307
Stx11	-1.64419	0.0292655
Marcks	-1.9279	0.0295874
Dnajc1	-1.49561	0.0296023
Egr2	-5.28179	0.0299804
Mapkapk3	-1.33844	0.0299943
Riok1	-1.44459	0.0304277
Scd1	-1.58049	0.0304942
A630081D01Rik	-1.37463	0.0308231
BC013712	-1.7601	0.0309623
Aebp2	-1.41719	0.0314542
Igl /// Igl	-1.33314	0.0314917
Ndufaf4	-1.83672	0.0316296
LOC100046232 /// Nfil3	-2.47948	0.0319323
Bcl2a1a /// Bcl2a1b /// Bcl2a1d	-1.68755	0.031995
Rab14	-1.78321	0.0323243
Noc2l	-1.54751	0.0323547
Cish	-1.36182	0.0325869
LOC675567 /// Rccd1	-1.70897	0.0328586
Ldha	-1.33768	0.0329315
Trfr2	-1.4497	0.0334513
Snhg1	-1.40924	0.0334822
S1pr3	-1.98419	0.0335414
Hormad1 /// LOC675573 /// OTTMUSG00000023281	-1.34246	0.0337146
Ly86	-1.55926	0.0340002
Snx5	-1.42522	0.0341247
Ghdc	-1.48497	0.0342105
Hook3	-1.34133	0.03428
Bcap29	-1.36706	0.0343108
Tlr7	-1.76604	0.0344262
1810063B05Rik	-1.40905	0.0346434
Bend3	-1.50169	0.0346811
EG669998	-2.09806	0.0348333
Stard4	-1.36102	0.035359
Fam55c	-1.4497	0.035381
Foxk2	-1.34089	0.0353954
Slc39a6	-1.35899	0.0354773
Tsr1	-1.5579	0.0355548
Rnmt	-1.44259	0.0360217
Clcf1	-1.49458	0.036091
Pomgnt1	-1.33243	0.0361277
Hmgcr	-1.44433	0.0362332
Foxn3	-1.4065	0.03641
9530048O09Rik	-1.33143	0.0364672
Ccdc58	-1.46116	0.0366
Timm10	-1.40272	0.0366205
Gm2a	-1.38043	0.0371351
4930553P13Rik	-1.34596	0.0371473
Evi5	-1.55232	0.0372164
Per1	-1.39621	0.0373892
Tspan33	-1.78859	0.0374077
Slamf1	-2.21819	0.0376015
Eif1a	-1.35718	0.037789
Dnajc3	-1.37267	0.0378641
Lmtk3	-1.55611	0.0383314
Slc2a12	-1.41529	0.0383488
Ccbl1	-1.33287	0.0383536
Tpm1	-1.63433	0.0384952
Orai1	-1.39382	0.0385516
Rbpj	-1.49559	0.0385689
Tox	-1.4814	0.0389507
Hspe1	-1.54453	0.0390555
9630010G10Rik	-2.83973	0.0392949
Zfp619	-1.48535	0.0393166
Rrad	-1.64915	0.0393819
Gpm6a	-1.82859	0.0393904
Napsa	-1.6065	0.0398074
Plekhm3	-1.68666	0.0402835
Gnl3	-2.18193	0.04041
Dis3l2	-1.39966	0.0407534
Myc	-2.64534	0.0407555
Abcg1	-1.33256	0.0408564
Mdh1	-1.68791	0.0410126
Ly6g6c	-1.36051	0.0414674
Thrsp	-1.50536	0.0417586
Arid5a	-2.20579	0.0418892
Tmem49	-1.47275	0.041955
Zdhhc14	-1.36364	0.0422027
Rrp1b	-1.39193	0.0424435
Impa1	-1.40526	0.0428326
Mybbp1a	-1.54842	0.0430762
Serpinb6b	-2.2322	0.0433457
Shmt1	-1.69729	0.0434498
Ivl	-1.51262	0.0435986
Icam1	-1.39398	0.0439998
Rnf170	-1.33092	0.0440879
Col23a1	-1.40885	0.0446199
Cfp	-2.27488	0.0446552
EG242809 /// EG545545 /// EG545864 /// EG547402 /// OTTMUSG00000008543 /// Rpl3	-1.71595	0.044675
Tmem184c	-1.44394	0.0450447
Osgepl1	-1.67179	0.0450699
Atp10d	-1.70698	0.045158
Epb4.1l2	-1.34098	0.0455281
Fam55b	-1.87103	0.0455524
Ampd1	-1.35049	0.0457569
Clic6	-1.69109	0.0462453
Srpk3	-1.54734	0.0462599
LOC541456	-1.64574	0.0467092
Ifrd1	-1.43961	0.0467871
Ankfy1	-1.6007	0.0470291
Gas5	-1.90833	0.0472854
Gnaq	-1.59522	0.0474387
Ppa1	-1.39541	0.0475458
E030024N20Rik	-1.70028	0.0475695
Cdh11	-1.5125	0.047904
Fcgrt	-1.34503	0.0479395
Trp53bp1	-1.62408	0.0484388
Tnfsf9	-1.95581	0.0490342
Ttc23l	-1.34322	0.0494862
Sp110	-1.57742	0.0499348
Snn	-2.45854	0.0499866
4930474N09Rik	-1.40405	0.0508121
A130064L14Rik	-1.34619	0.0508922
Gimap4	-2.59843	0.0514029
Ptger4	-2.44243	0.0519806
Ddx18	-1.37483	0.0520323
Ppp3r1	-1.74638	0.0524212
Asph	-1.40287	0.0533272
Wdr4	-1.3676	0.0535379
Plk3	-1.71635	0.0536291
Fam83h	-1.3852	0.0537673
Bhlhe40	-2.43335	0.0538369
AU015263	-1.50629	0.0546607
Prmt3	-1.49617	0.0551508
Aprt	-1.38906	0.0554794
Igf2bp2	-1.74041	0.0557785
Nop58	-1.52045	0.0560305
Polk	-1.3961	0.0566242
Dmgdh	-1.36671	0.0571336
Tnfaip3	-1.83849	0.0576063
LOC638038	-1.55523	0.0584854
C130026I21Rik /// LOC100041885	-1.60509	0.0586346
Derl3	-1.58431	0.0586749
Znhit6	-1.50911	0.0590004
Sla	-1.56526	0.0598305
Mdn1	-2.07944	0.0599834
Set	-1.40549	0.0600189
Birc3	-1.60911	0.0605432
Ogt	-1.42903	0.0610379
Pdxk	-1.6228	0.0613633
Scfd1	-1.72637	0.0619722
Adam10	-1.55829	0.0620613
Arap2	-1.58416	0.0621402
Ankrd37	-1.83573	0.0623049
Lpin1	-1.41672	0.0623652
Nop2	-1.42166	0.062591
Relb	-1.57471	0.0626211
Smyd2	-1.81288	0.0637219
Msi2	-1.61796	0.0640834
Ampd2	-1.4116	0.0648242
BC028528	-1.81501	0.0655621
Gstt2	-1.77173	0.0656691
100041195 /// 100041874 /// 100042164 /// 666442 /// 666637 /// B930046C15Rik /// EG666890 /// ENSMUSG00000063277 /// ENSMUSG00000068790 /// ENSMUSG00000072735 /// LOC100036568 /// LOC100041530 /// LOC671957	-2.50945	0.065765
Jmy	-1.58525	0.0659389
C920008N22Rik	-2.04314	0.0668399
Vmn2r84	-1.96031	0.0669003
D1Ertd564e	-2.04912	0.0671044
Jarid2	-1.75353	0.0676089
Ipo4	-1.71387	0.0683377
Tyms	-2.16759	0.0683851
Ube2cbp	-1.78947	0.0706808
Batf	-2.56817	0.0720484
Plcxd2	-1.98789	0.0721808
Timp2	-1.55269	0.0724953
Hltf	-2.09222	0.0726684
Mif	-1.50488	0.0743773
Fam46c	-1.70098	0.0747512
Il10rb	-1.73246	0.0751644
Il4i1	-3.42958	0.0751759
Smad1	-1.91223	0.0775323
3021401C12Rik	-1.69539	0.0788456
Pkib	-1.98936	0.0791099
Sorl1	-1.82434	0.0801608
Slfn2	-1.76082	0.0804829
Rhoa	-2.06558	0.0818218
Ier2	-2.44364	0.0828334
Gnb2l1	-1.74713	0.0841875
Nr4a1	-1.70293	0.0843032
Fermt3	-1.63421	0.085062
Gcsh	-1.77998	0.085935
Nelf	-1.7517	0.086485
Hapln1	-1.72271	0.087686
Mreg	-2.17425	0.0883624
Baz2b	-1.69588	0.0885734
100041195 /// 100041874 /// 544988 /// 666442 /// 666637 /// ENSMUSG00000063277 /// ENSMUSG00000068790 /// ENSMUSG00000072735 /// LOC100036568 /// LOC671957	-1.95098	0.0901011
1810032O08Rik	-1.93322	0.0924619
Ccr6	-3.05974	0.0942139
Nfkbid	-1.86906	0.0975392
Gemin5	-1.69388	0.0980658
Atad3a	-1.61022	0.0993041
Rabgef1	-1.89185	0.100688
Hhex	-2.8421	0.10181
ENSMUSG00000074917	-1.82089	0.10363
Lck	-2.21594	0.105972
Matr3	-2.33379	0.106586
Clcn5	-1.60098	0.106601
Lta	-1.77492	0.108809
Bcl3	-2.30616	0.108893
Junb	-2.04093	0.109177
Heg1	-1.61188	0.109709
Cyp51	-1.97306	0.11747
Map3k1	-1.57198	0.118766
Ndufa12	-1.92233	0.120463
Serpinb1b	-2.08614	0.125746
Runx3	-2.01584	0.130514
Irf4	-2.67267	0.136472
Gpr65	-1.92506	0.137714
Polr3f	-1.72857	0.140252
Kif5b	-2.22588	0.145047
1810029B16Rik	-1.83044	0.145437
Rilpl2	-2.32944	0.147101
Insig1	-1.89364	0.153981
9130004J05Rik	-2.07036	0.159454
Hsp90b1	-2.00716	0.162037
Fcer2a	-2.09752	0.168999
Ido1	-2.07907	0.173252
Casp4	-1.89652	0.182162
Sema6d	-2.27707	0.184648
Dock10	-2.25196	0.186493
Rapgef4	-2.32168	0.193639
Sub1	-2.24051	0.199409
