# Supplementary material for: Negative feedback by NUR77/Nr4a1 restrains B cell clonal dominance during early T-dependent immune responses
Source: Cell Rep. Author manuscript; Available in PMC 2021 Nov 3. (PMC8564879; doi:10.1016/j.celrep.2021.109645)
Supplement: 6 [file NIHMS1737340-supplement-6.xlsx]

## Sheet: Sheet1
Table 5. Radtke and Bannard, 2018; GSE111419: LZ gene signature. LZ and DZ GC B cells were sorted and subjected to RNAseq. Differential gene expression was captured by comparing RPKM (generated via EdgeR) after averaging DZ and LZ expression for each gene and computing the ratio (LZ/DZ). No p values were computed. Genes with at least a 1.5x fold enrichment in LZ relative to DZ are listed
Gene	Average DZ RPKM	Average LZ RPKM	Ratio (LZ/DZ)
Klf2	0.326461	1.01504	3.10924
5830417I10Rik	0.638531	1.01547	1.59033
Oosp1	0.25973	1.01976	3.92623
Usp54	0.593063	1.02028	1.72036
Gm20605	0.659385	1.02886	1.56033
Fam89a	0.0161813	1.02913	63.6003
Il20rb	0.680681	1.03167	1.51564
Trim46	0.535986	1.03861	1.93776
Car15	0.685247	1.03997	1.51765
Sbk1	0.409489	1.04926	2.56236
Gabbr1	0.53427	1.05037	1.96599
Fam219a	0.565136	1.05099	1.8597
Oas3	0.672356	1.05569	1.57013
Prr22	0.614348	1.05677	1.72014
Bcar1	0.609444	1.06222	1.74294
Fam129a	0.499539	1.06379	2.12954
Fbxl18	0.388747	1.06761	2.74628
Fn3krp	0.248655	1.0689	4.29875
Ido2	0.0966906	1.07501	11.1181
Ano7	0.325913	1.07666	3.30352
Ifih1	0.230645	1.08265	4.694
Pafah2	0.439643	1.08543	2.46889
Gm5577	0.525029	1.08961	2.07534
AI846148	0.334552	1.09067	3.26009
Mtx3	0.557071	1.09458	1.96489
Plekhn1	0.468124	1.09691	2.3432
Nsg1	0.693548	1.10296	1.59032
Tmod4	0.0944312	1.10337	11.6844
Myo7a	0.523673	1.11196	2.12338
Ttl	0.189501	1.11482	5.88293
Mast1	0.6878	1.11743	1.62465
Tdo2	0.557298	1.12132	2.01206
Fut4	0.256758	1.1279	4.39284
Socs5	0.508672	1.12898	2.21947
1700123M08Rik	0.357111	1.12903	3.16158
Gm19705	0.668852	1.1352	1.69724
Tbrg3	0.547403	1.13637	2.07592
Gm14295	0.439412	1.13837	2.59067
AI854703	0.451835	1.14042	2.52398
Gramd1b	0.483223	1.15118	2.3823
Ccdc78	0.669884	1.15519	1.72447
Zxdc	0.611247	1.15723	1.89323
Slc16a13	0.492234	1.17358	2.38419
Il6st	0.114717	1.17538	10.2459
Cdr2	0.627687	1.17546	1.87269
Pld6	0.703739	1.17617	1.67132
Sfxn4	0.778646	1.1763	1.5107
Angel1	0.76832	1.17733	1.53234
2810468N07Rik	0.299695	1.18415	3.95117
Sgsm2	0.491815	1.18755	2.41462
Ikbip	0.352027	1.19207	3.38631
Ms4a7	0.595276	1.19345	2.00488
Trib3	0.765382	1.19367	1.55957
E130112N10Rik	0.695833	1.19648	1.7195
Gm4890	0.478826	1.20338	2.5132
Nfxl1	0.744079	1.20357	1.61753
Ccdc142	0.725421	1.21087	1.66919
Egfl7	0.390914	1.21118	3.09832
Ranbp17	0.632695	1.22371	1.93413
Trim13	0.767964	1.22474	1.59479
Tmem204	0.581795	1.22483	2.10525
Il1rap	0.368287	1.22724	3.33229
St3gal1	0.73404	1.23464	1.68198
Vangl2	0.0188304	1.23535	65.6042
Zkscan7	0.411301	1.23734	3.00835
Hs1bp3	0.267611	1.24114	4.63784
Grb7	0.354736	1.25102	3.52662
Tmtc4	0.494759	1.25203	2.53059
Trio	0.664268	1.25278	1.88595
R74862	0.630429	1.25657	1.99319
Mapk12	0.45104	1.25706	2.78702
Gm10416	0.56484	1.26225	2.23471
Armcx6	0.729259	1.26279	1.73161
Lynx1	0.821362	1.26304	1.53774
Adamtsl4	0.513602	1.26309	2.45927
Rgmb	0.51861	1.26587	2.4409
Ksr1	0.668399	1.26786	1.89686
Galnt10	0.380506	1.26932	3.33589
Dnajb7	0.19195	1.2703	6.61784
Efcab3	0.307018	1.27491	4.15256
Ufsp1	0.213638	1.27741	5.97931
Plekhm2	0.768414	1.27923	1.66477
Gm9895	0.5563	1.282	2.30451
Cd28	0.607472	1.28222	2.11076
Iigp1	0.613866	1.28601	2.09494
BC030336	0.693439	1.2948	1.86721
Gprasp1	0.56269	1.29506	2.30155
Ccrl2	0.527264	1.29569	2.45738
Arap2	0.56056	1.2968	2.3134
Amigo2	0.747766	1.29712	1.73466
Serpinb1c	0.572727	1.31187	2.29057
Ramp3	0.558231	1.31221	2.35066
Slc25a42	0.678351	1.31921	1.94472
Ncan	0.0303245	1.32026	43.5378
Dnmt3b	0.489943	1.32622	2.70688
Fyco1	0.896913	1.34547	1.50011
Rps6kl1	0.340898	1.34567	3.94742
Zfp493	0.876518	1.3577	1.54897
Zfp146	0.603207	1.36721	2.26657
Rpgrip1	0.750922	1.36834	1.82221
Gpt2	0.349896	1.37058	3.91712
Swsap1	0.851273	1.38285	1.62445
Ncor2	0.916271	1.38353	1.50996
Xkr8	0.287777	1.38427	4.81022
Ubd	0.220393	1.38492	6.28383
Kansl1l	0.722578	1.38778	1.92059
Mgat5	0.473401	1.39323	2.94303
Fcer1g	0.685803	1.40287	2.04559
Kcnmb3	0.559872	1.40405	2.5078
Tnfsf13b	0.251713	1.40544	5.58351
Dnase1l2	0.855924	1.41071	1.64817
Zfp229	0.421431	1.41247	3.35161
Pik3r3	0.318555	1.41411	4.43914
Cnnm3	0.856948	1.41799	1.6547
Olfr99	0.502976	1.4297	2.84247
Shcbp1l	0.146324	1.43641	9.81665
Gstt4	0.505036	1.43803	2.84738
Gpam	0.559726	1.43855	2.5701
Erbb3	0.327567	1.44144	4.40044
Trib1	0.821007	1.44672	1.76213
Phf11d	0.618627	1.45184	2.34687
Prss36	0.800457	1.45764	1.82101
9330151L19Rik	0.674758	1.45919	2.16253
Qsox1	0.568556	1.46837	2.58263
Acaca	0.868751	1.48177	1.70564
Gcfc2	0.579825	1.48227	2.5564
Amz1	0.150573	1.49387	9.92123
Acadsb	0.91859	1.49596	1.62854
Xylt2	0.180667	1.49906	8.29737
B930059L03Rik	0.775306	1.5008	1.93575
Per3	0.448205	1.5054	3.35873
5730480H06Rik	0.718877	1.50813	2.09789
Fam109a	0.378329	1.5145	4.00313
Zfp939	0.179956	1.51595	8.42403
S100a4	0.556248	1.51703	2.72726
Npr2	0.476519	1.51745	3.18446
Pih1d2	0.916714	1.51786	1.65576
5830432E09Rik	0.790829	1.51854	1.92019
Klrb1f	0.43902	1.52965	3.48424
D330050I16Rik	0.722797	1.5321	2.11968
Arhgef4	0.288443	1.54864	5.36898
Abhd5	0.501139	1.55804	3.109
Stxbp4	0.985418	1.5777	1.60104
Mt1	0.674713	1.58014	2.34195
Sh3tc1	0.309463	1.58068	5.10782
Gml	0.675618	1.58373	2.34411
Pogk	0.265154	1.58623	5.98228
Rai1	0.942147	1.58653	1.68395
BC026585	0.952815	1.58894	1.66763
Atp7a	0.781738	1.59391	2.03893
Serpinb1b	0.0743132	1.59576	21.4735
Ppfibp2	0.291939	1.59596	5.46674
Zfp14	0.0792376	1.60457	20.2501
Zfp365	0.581234	1.6058	2.76275
Zfp202	0.447059	1.60871	3.59844
C920006O11Rik	0.826131	1.61356	1.95315
BC049762	0.828	1.61463	1.95004
Zfp72	0.496007	1.61514	3.25629
Gpm6b	0.206403	1.61804	7.8392
Tspan33	0.100362	1.62169	16.1583
D3Ertd254e	0.672233	1.62472	2.4169
Pdlim1	0.852883	1.62636	1.90689
Fcrlb	0.671532	1.63638	2.43679
Wdpcp	0.689207	1.64776	2.39081
Tab3	0.808133	1.65237	2.04467
Taf15	1.02932	1.65273	1.60565
Asb2	0.195053	1.6563	8.49156
Dnajb14	0.492408	1.6568	3.36468
Zfp420	0.760321	1.66426	2.18889
Cldn12	0.180132	1.66587	9.24804
Bcl9	0.688507	1.67683	2.43546
B3gnt3	1.01876	1.67702	1.64614
Zfp783	0.579829	1.67773	2.8935
Nefh	0.605796	1.67821	2.77025
Pter	0.986176	1.68127	1.70483
Rps6kc1	1.12016	1.68225	1.50179
Dnajb13	1.02923	1.68728	1.63935
Slc4a11	0.272544	1.69014	6.20134
Rasgrp4	0.523054	1.69081	3.23258
Akap1	0.161646	1.70604	10.5542
Gm5434	1.13214	1.7105	1.51086
Fam160a2	1.11907	1.7115	1.5294
Dgkq	0.849253	1.71232	2.01627
Metrn	0.744972	1.71422	2.30106
Tfcp2	0.429994	1.71616	3.99112
Clec11a	0.948259	1.72637	1.82057
Srp54a	1.00175	1.72959	1.72657
2310040G24Rik	0.838868	1.73148	2.06407
BC048403	0.941563	1.73194	1.83943
Isoc2a	1.15584	1.73431	1.50047
Ptpn9	1.15508	1.73583	1.50278
Cerkl	1.038	1.73718	1.67358
Fam83f	0.270565	1.74002	6.43107
9330175E14Rik	1.11851	1.74603	1.56103
Ascl2	0.657821	1.74706	2.65583
Ttc8	0.716946	1.74942	2.4401
Rcan1	0.144346	1.75628	12.1671
Pycr1	0.687783	1.75909	2.55762
Cradd	1.16494	1.76866	1.51824
Acad8	0.505212	1.76931	3.50212
Tgif2	0.858547	1.77732	2.07014
Btn2a2	0.211685	1.77853	8.40182
C030034I22Rik	0.557797	1.78568	3.20131
B230217C12Rik	0.345469	1.78763	5.1745
Ankrd33b	0.0964737	1.799	18.6475
Gm1976	0.809313	1.80426	2.22937
Ryr1	1.0562	1.80636	1.71025
Ccdc126	1.0525	1.8096	1.71934
Tle3	0.885803	1.8131	2.04684
Satb1	1.18939	1.81408	1.52522
Gnrh1	0.821629	1.817	2.21146
Zfp418	1.17252	1.84973	1.57756
Pde4c	0.277302	1.86007	6.70776
Tigd3	1.19154	1.87493	1.57353
Fam167a	0.554249	1.87908	3.39031
B3gnt7	0.294852	1.89164	6.41558
Eml5	0.782503	1.89632	2.4234
Ppifos	0.349581	1.90045	5.43635
Zfp773	0.749371	1.91042	2.54937
Psd	0.68259	1.9168	2.80813
Map3k12	1.25211	1.92456	1.53705
Zfp623	0.961563	1.93251	2.00975
Fcamr	0.132077	1.93334	14.6379
Pik3ip1	0.990886	1.93929	1.95713
Cd274	1.27589	1.93974	1.5203
Wdr59	1.27375	1.94796	1.52931
Oasl2	0.770876	1.95222	2.53247
Tsnaxip1	1.03958	1.9567	1.8822
Slc29a3	1.30581	1.96644	1.50591
Cercam	0.484986	1.97126	4.06457
Oas1a	1.15756	1.97136	1.70304
Rnf11	1.26234	1.98297	1.57087
Slfn3	1.09469	1.98367	1.81208
Zdhhc1	1.08752	1.98512	1.82536
Cd27	0.126463	1.9859	15.7034
Dusp7	1.0717	1.98766	1.85468
Tatdn3	1.32456	1.98939	1.50192
1700020N18Rik	0.389001	1.99271	5.12263
Bend3	0.955344	1.99533	2.0886
Pfkfb3	0.873709	1.99548	2.28392
Arc	0.280769	2.00742	7.1497
Abcb1b	1.3261	2.00905	1.51501
1190005I06Rik	0.542769	2.01261	3.70805
Fam135a	0.963645	2.01801	2.09414
Tmem205	0.702155	2.03903	2.90396
Snord15b	0.632977	2.0394	3.22192
Cycs	1.31484	2.04182	1.55291
Nek3	1.20725	2.05417	1.70154
Cryl1	0.959631	2.05463	2.14107
Il15	0.902334	2.05975	2.28269
Tnp2	0.539119	2.07185	3.84303
Tnfrsf21	0.146336	2.0719	14.1586
Dbn1	1.13229	2.07521	1.83275
Myl6b	0.52274	2.08713	3.99267
Zc4h2	0.229618	2.08818	9.09416
Zmym4	0.801115	2.09492	2.61501
Ring1	1.21166	2.10652	1.73854
Appl2	0.928343	2.11255	2.27561
Ubash3b	0.561321	2.11542	3.76864
Pcsk4	0.652642	2.11756	3.2446
Foxj2	1.37174	2.11837	1.5443
Nbeal2	1.17475	2.11969	1.80437
Dnajb5	0.825472	2.13713	2.58898
Smim3	0.300393	2.13842	7.11874
Galm	0.230856	2.14237	9.28009
Zfp456	0.399226	2.14271	5.36717
Cnn3	0.980281	2.1443	2.18744
Cblc	0.204846	2.15456	10.518
Dbp	1.18046	2.16947	1.83781
Focad	0.198782	2.17018	10.9174
Ctsl	0.482098	2.17213	4.50558
Ctnna1	0.907282	2.18303	2.40612
Ptger2	0.30758	2.18524	7.10461
Nt5dc2	1.04631	2.19311	2.09604
Ppargc1b	0.904746	2.19609	2.4273
1700029J07Rik	0.52539	2.21174	4.2097
Itk	1.06452	2.21889	2.08441
Qsox2	1.4609	2.22487	1.52294
Tspan2	0.821202	2.22883	2.7141
Abcg1	0.706054	2.23127	3.1602
Chac1	0.648632	2.23992	3.45329
Fam122a	1.3307	2.25686	1.69599
Pkp4	1.33478	2.25896	1.69239
2010016I18Rik	1.48659	2.26073	1.52075
Mlh3	1.1675	2.26653	1.94135
Bbs5	1.01681	2.2686	2.23109
0610040B10Rik	1.44544	2.27358	1.57293
Kank3	0.559473	2.28779	4.08919
Mdn1	0.727943	2.30386	3.16489
Pfkfb4	0.490247	2.32046	4.73324
Pomt2	1.17436	2.32335	1.97839
Gabarapl1	1.35988	2.32725	1.71136
Gm16845	1.39712	2.33384	1.67046
Rangrf	0.926256	2.34268	2.5292
Pelo	1.04368	2.35181	2.25338
Stard10	1.31797	2.35578	1.78743
Galnt6	0.328954	2.35726	7.16593
Rab39	0.552456	2.36416	4.27937
Il5ra	0.644249	2.36642	3.67315
Tmem176a	0.811883	2.36678	2.91517
Ggcx	1.39704	2.36826	1.6952
Tesk1	1.42372	2.38322	1.67394
Ift88	1.06928	2.38649	2.23186
Daam1	0.567185	2.38823	4.21067
Tgfb3	0.582868	2.39176	4.10343
Iqgap3	1.48468	2.39711	1.61456
Zbtb26	0.658009	2.39908	3.64597
Plcb2	1.2654	2.40555	1.90102
Ptger4	0.847235	2.40694	2.84094
Lyrm7	1.29198	2.41005	1.86539
Nxpe3	1.27202	2.42814	1.90888
AI506816	1.46071	2.42934	1.66313
Trp53bp2	1.51458	2.43246	1.60603
Slc1a4	0.728173	2.44061	3.35169
Ifi203	0.773047	2.44375	3.16119
Cd4	0.215069	2.45874	11.4323
Nkrf	1.4675	2.46768	1.68156
Aff3	0.926854	2.48842	2.6848
Kdelc1	0.609414	2.50687	4.11358
Bcl2a1a	0.0135645	2.50919	184.982
Slc11a1	0.77361	2.5135	3.24906
Kdsr	1.20995	2.51516	2.07872
Lrrc8b	1.24337	2.52055	2.0272
Zfp874a	1.6783	2.52251	1.50302
Gm12216	0.883982	2.52286	2.85397
Smpd5	1.56643	2.52613	1.61266
Urb1	1.48851	2.5265	1.69734
Rpp25	1.43725	2.53952	1.76693
Ddx51	1.49695	2.54195	1.69809
Scfd2	1.4693	2.545	1.73212
Fam169b	1.09851	2.54649	2.31813
Nostrin	1.52984	2.55053	1.66719
Ddit4	0.784635	2.56555	3.26974
Ngfr	0.795758	2.56702	3.22588
Mafg	1.29761	2.57319	1.98302
Adm	0.0374651	2.57664	68.7744
Osbpl5	1.05051	2.5887	2.46424
Amigo3	1.45283	2.5918	1.78397
Skap1	0.876407	2.59446	2.96033
Jazf1	1.54303	2.59943	1.68463
Dnmt3a	1.00512	2.61549	2.60218
Rara	0.462134	2.61704	5.66294
Slc22a15	1.52832	2.62115	1.71505
Rptor	1.49446	2.62513	1.75658
Tm7sf3	1.35341	2.63125	1.94417
Fam220a	1.09716	2.63771	2.40413
Strn	1.06543	2.64201	2.47975
Gm13498	1.53075	2.65197	1.73246
Arhgap21	1.20441	2.65338	2.20306
Nr2c1	1.48645	2.6542	1.7856
Sfxn2	0.830187	2.65828	3.20202
Cib2	0.660164	2.66153	4.03162
Mocs1	1.69822	2.66819	1.57117
Paqr4	1.78391	2.69241	1.50927
Lysmd4	1.80707	2.71747	1.50379
Chst14	0.613778	2.72757	4.4439
Rgs16	0.119654	2.72846	22.8029
Cd5	1.16073	2.73274	2.35432
2900060B14Rik	0.739673	2.74267	3.70795
Trpm5	1.23081	2.74493	2.23019
Zfp599	0.807895	2.75032	3.40431
Fkbp7	1.72134	2.77894	1.6144
Tspan1	0.840249	2.78833	3.31846
Pdlim5	1.47183	2.79872	1.90152
Etv3	1.77678	2.81508	1.58437
Bmi1	0.300302	2.82213	9.39765
Ly6g5b	1.78538	2.83053	1.5854
P4htm	1.41653	2.8437	2.0075
Tfap4	0.785329	2.85016	3.62925
Fam83g	1.49972	2.86383	1.90957
Txnrd3	0.7101	2.86565	4.03556
Uhmk1	1.8587	2.89112	1.55545
Atg2b	1.92579	2.89206	1.50175
Zfp946	1.79848	2.89374	1.60899
Sh3bp2	0.792427	2.89571	3.65423
Zik1	1.28787	2.89791	2.25016
St3gal5	0.451296	2.89988	6.42567
Zfp507	1.82505	2.90809	1.59343
Cd3e	1.33123	2.92399	2.19646
Aire	0.00510754	2.93257	574.165
Mpeg1	0.892887	2.94292	3.29595
Ccdc85b	1.53944	2.95142	1.91721
Eno3	1.8002	2.95285	1.64029
Socs3	0.0709618	2.95994	41.7118
A230072C01Rik	1.6766	2.9655	1.76876
Ccr7	0.172382	2.98655	17.3252
Fbxo31	0.97148	2.99644	3.08441
Mtor	1.83787	3.0014	1.63309
Accs	0.861869	3.00275	3.484
Ptpre	1.20754	3.02538	2.50541
Zfp719	1.91802	3.0277	1.57855
Trip10	0.646222	3.03244	4.69258
D030028A08Rik	0.981316	3.04008	3.09796
Gm6904	0.534907	3.04977	5.70149
Wars2	1.8192	3.05791	1.68091
A930015D03Rik	1.48885	3.0592	2.05474
1700052K11Rik	1.71949	3.07671	1.78932
Ifitm2	1.64271	3.07978	1.87481
Marcks	0.457414	3.08123	6.7362
Dkk3	1.83462	3.08514	1.68162
Lgalsl	1.57141	3.09736	1.97107
1700012D01Rik	1.36833	3.10129	2.26647
Prnp	1.27332	3.10903	2.44168
Bloc1s3	1.74285	3.11032	1.78462
Pex1	1.96071	3.11155	1.58695
Slc12a9	1.48983	3.11176	2.08867
Bicd2	1.40447	3.13395	2.23142
Slc35f5	1.03573	3.13928	3.03099
Rnf149	1.79214	3.15791	1.76209
Wdr31	1.50199	3.17634	2.11475
Zfp41	1.68855	3.18925	1.88875
Tmem120b	1.37394	3.20029	2.32928
Slc5a6	0.877623	3.20184	3.64831
Trub1	1.76105	3.20651	1.82079
Lag3	0.451473	3.20999	7.11005
Lyst	1.71596	3.21819	1.87545
Hivep1	1.40708	3.23283	2.29754
Ctbs	2.13614	3.2448	1.519
Lipt1	1.56582	3.25164	2.07664
Snord17	0.572592	3.25358	5.6822
Slc25a30	1.1214	3.25403	2.90175
B3gntl1	2.08802	3.28893	1.57514
Trim30d	2.06485	3.28923	1.59297
Phlda1	1.80895	3.30859	1.82901
Ankrd28	2.12072	3.31188	1.56168
Ica1	1.48179	3.3242	2.24336
Fcgr4	1.69345	3.32779	1.9651
Tyrobp	0.877745	3.32786	3.79137
Zfp446	1.39694	3.33476	2.3872
Zhx2	2.1603	3.33588	1.54418
Pxn	1.58306	3.33596	2.10728
Serpina3f	0.448335	3.33882	7.44716
Abcg3	1.89417	3.3509	1.76906
Pdcd7	1.84083	3.36228	1.82651
Rhbdf2	2.02949	3.36407	1.65759
Tctn3	1.43433	3.37429	2.35252
Fam210a	1.21058	3.37643	2.78909
Stoml1	0.721431	3.37903	4.68379
Akap5	0.270435	3.385	12.5169
Zbtb22	1.67469	3.39464	2.02703
Mipol1	0.733329	3.40144	4.63835
Wdr35	1.77501	3.40521	1.91841
Ap5b1	2.24424	3.40698	1.5181
Snora78	2.24766	3.40922	1.51679
Orai1	1.78052	3.4111	1.91579
Ide	1.91646	3.4171	1.78303
Trappc9	2.18876	3.42102	1.563
Nmrk1	2.22965	3.4295	1.53813
Mob3c	1.48069	3.433	2.31852
Dnajc27	1.66633	3.44048	2.06471
Ptges2	1.82727	3.44189	1.88363
Zfp708	1.89623	3.47888	1.83463
Rab26	1.54439	3.4823	2.25481
Spg11	1.666	3.48798	2.09363
St7	1.73775	3.48949	2.00805
I730030J21Rik	0.134826	3.4983	25.9467
Nfya	1.96466	3.55884	1.81143
Prmt2	2.22506	3.56954	1.60424
Chd1	1.96375	3.60003	1.83324
Sowahc	2.23336	3.60062	1.6122
Rbpj	1.78696	3.62779	2.03015
Zc3h12a	1.95953	3.62783	1.85138
P4ha1	1.90272	3.62871	1.90712
Muc1	0.238013	3.63282	15.2631
Als2	1.85758	3.63433	1.95649
Myo19	1.17905	3.63805	3.08559
Selplg	2.16836	3.64638	1.68163
Spryd7	1.99926	3.65245	1.8269
Gstm4	2.23477	3.68098	1.64714
Gm15446	2.4477	3.6997	1.5115
Klhl21	2.29601	3.74596	1.63151
Dpy19l1	2.48485	3.74659	1.50777
Gdap10	0.986245	3.75885	3.81127
Rab37	1.98148	3.77464	1.90496
Spr	2.04629	3.78353	1.84897
Bcl2a1c	0.143382	3.78468	26.3958
Angptl2	0.616586	3.79055	6.14765
E2f6	2.22686	3.80611	1.70918
Inf2	1.34156	3.81218	2.84161
Rcn1	1.09964	3.81485	3.46919
Wdfy2	2.39731	3.8309	1.598
Itpr1	1.75782	3.8421	2.18572
Dll1	0.6067	3.87335	6.38428
Gbp8	0.709953	3.88991	5.47911
Lemd2	2.07249	3.89211	1.87798
AW146154	2.54475	3.90664	1.53518
Bbs10	2.26521	3.92199	1.7314
Dus4l	1.22949	3.9266	3.19368
Atr	2.09199	3.94773	1.88707
Sgsm3	1.05003	3.94776	3.75966
Slc37a2	1.26179	3.95003	3.1305
Ahcyl2	2.11164	3.96799	1.8791
Sec24d	2.08016	3.97581	1.9113
Mapk8ip3	2.35531	3.98067	1.69008
Glce	2.62622	3.99331	1.52056
Klhl17	2.58597	3.99726	1.54575
Pdss2	1.9553	4.02089	2.0564
Pdcd1lg2	1.53809	4.05578	2.63689
Atp11a	1.7534	4.06791	2.32001
Slc26a2	1.92401	4.08645	2.12392
Zfp455	2.53978	4.11567	1.62048
Pigt	2.35525	4.12458	1.75123
Cxcl10	0.818422	4.13927	5.05763
Tomt	2.47749	4.1566	1.67775
Stk10	2.45571	4.15886	1.69355
1600014C10Rik	2.01081	4.16107	2.06936
Rbms2	2.63372	4.1922	1.59174
Extl2	1.54883	4.21024	2.71834
Gsr	1.00728	4.21237	4.18192
Trmt44	2.68454	4.23057	1.5759
Immp2l	2.79487	4.25388	1.52203
Ak7	2.29093	4.26272	1.86069
2010204K13Rik	1.39498	4.28166	3.06933
9930104L06Rik	2.04424	4.28193	2.09463
Ascc3	2.68514	4.30482	1.6032
Cyp4f13	0.679335	4.30913	6.34315
Mreg	2.17328	4.31671	1.98626
Ikbke	0.511736	4.33695	8.47498
Igsf8	2.32201	4.34228	1.87005
Ube2q2	2.06636	4.34583	2.10313
Utp20	2.12728	4.34727	2.04358
Kbtbd8	2.32437	4.36393	1.87747
Ccdc9	1.4738	4.38016	2.97201
Ier3	0.332511	4.38358	13.1833
Zbtb49	1.89134	4.38369	2.31777
Smarca2	1.55363	4.38464	2.8222
Caap1	2.76095	4.38811	1.58935
Chac2	2.88577	4.4127	1.52912
Phkb	2.5658	4.43211	1.72738
Def8	2.89551	4.43647	1.53219
Hes1	2.77157	4.4757	1.61486
Zfp46	2.75027	4.48615	1.63117
Atm	2.94749	4.48927	1.52308
Tgtp2	2.77345	4.48946	1.61873
Serpinb9	1.27748	4.49039	3.51504
Zfp763	1.70974	4.49782	2.63071
Dclre1a	1.49346	4.50087	3.01372
Setd4	1.62625	4.53046	2.78584
Dip2b	2.61229	4.53204	1.73489
Tmem231	1.68827	4.5367	2.68719
Il27ra	0.901723	4.53861	5.03326
Tnfrsf1b	2.18461	4.55152	2.08345
Lpar5	1.20332	4.55158	3.78253
Per1	2.56867	4.55205	1.77215
Heg1	1.8796	4.55292	2.42229
Il9r	0.676398	4.59981	6.80045
Pltp	2.56638	4.65183	1.8126
C030006K11Rik	2.39482	4.66888	1.94958
Il12rb1	2.55761	4.67473	1.82777
Znrf3	2.56416	4.68307	1.82635
Anxa1	3.02782	4.68359	1.54685
Ube2cbp	1.44108	4.68789	3.25304
Camkmt	2.65522	4.69034	1.76646
Fancf	1.81702	4.69668	2.58482
Lclat1	2.73668	4.70995	1.72105
Map3k4	1.83349	4.72508	2.5771
Supt3	2.45654	4.73226	1.92639
Zfp90	1.55255	4.74189	3.05425
Arhgap24	0.35395	4.74305	13.4004
Plac8	1.15712	4.74731	4.10271
Ffar2	0.436439	4.75456	10.894
Zmynd19	1.57462	4.77323	3.03136
Tubb6	0.0122009	4.77613	391.457
Snapc4	2.78976	4.78195	1.71411
Pex10	1.76077	4.78457	2.71731
Hddc3	1.60407	4.78663	2.98406
Frrs1	2.99779	4.82742	1.61033
Il10	0.410953	4.83497	11.7653
Wrnip1	3.19916	4.83699	1.51196
Lipt2	1.31083	4.85885	3.70669
Tspyl2	1.18987	4.87348	4.09579
Foxred2	3.03862	4.87444	1.60416
Prmt6	1.97217	4.87618	2.4725
Isg15	2.16079	4.89568	2.26569
St14	2.38928	4.89694	2.04955
E2f7	2.67645	4.89716	1.82972
Rdx	2.72491	4.91587	1.80405
Ifnar2	2.8273	4.91863	1.73969
Zfp239	2.61259	4.94407	1.89241
Wdr89	2.07974	4.98773	2.39825
Ubxn2b	3.24238	4.99709	1.54118
Pccb	3.2287	5.00672	1.55069
Glipr2	1.06436	5.01003	4.7071
Ttll4	3.29372	5.04615	1.53205
C920009B18Rik	3.16867	5.05354	1.59484
Slc39a10	1.71263	5.05369	2.95083
Grm6	1.30248	5.05615	3.88194
Adamts10	2.21115	5.05742	2.28723
Rab31	3.15976	5.06008	1.60141
Myo1f	0.65494	5.06207	7.72907
Lgals3bp	0.461293	5.06376	10.9773
Gamt	1.4369	5.0768	3.53317
Ctu1	3.17675	5.08292	1.60003
Tm6sf1	2.1199	5.09973	2.40564
Rrbp1	3.26108	5.10123	1.56428
Tubg2	3.03881	5.11407	1.68292
Alg6	2.56024	5.11809	1.99907
Zfp580	3.41355	5.13271	1.50363
Rgs18	1.71531	5.13553	2.99394
Tcf12	3.33469	5.14622	1.54324
Il4i1	0.173011	5.16643	29.8619
Mettl13	0.539556	5.18084	9.60204
Gm12250	2.06992	5.19491	2.50972
Zfp667	3.00162	5.19549	1.73089
Mipep	2.66514	5.22712	1.9613
Ckb	0.626147	5.22763	8.34888
Ghdc	1.91904	5.24414	2.73269
Zfp788	1.34109	5.24921	3.91413
Kdm6b	1.66791	5.25457	3.15038
Csf2ra	3.50019	5.25722	1.50198
Slc16a6	3.14585	5.26909	1.67494
Slc2a3	1.53311	5.29528	3.45394
Prex1	3.29844	5.30988	1.60982
Crem	3.47031	5.3173	1.53223
Atp8b2	3.53064	5.32379	1.50788
Zfp608	2.47607	5.33059	2.15284
Trim68	2.48387	5.33548	2.14805
Nthl1	1.72672	5.34696	3.09659
Snora33	3.42606	5.35503	1.56303
Git1	3.13122	5.35515	1.71024
Fem1a	3.14364	5.35661	1.70395
Rhbdd1	2.45837	5.358	2.17949
Abcc1	2.46758	5.36045	2.17235
Aars2	2.04341	5.36123	2.62367
Ptpn22	2.21779	5.36739	2.42015
Tyw3	3.24325	5.38063	1.65902
Sirt4	2.84093	5.3842	1.89523
Gorab	2.84223	5.44761	1.91666
Tmem104	2.21024	5.44853	2.46513
Echdc3	1.96765	5.46715	2.77852
Fhl3	3.4022	5.48088	1.61098
Atp10d	2.76051	5.49628	1.99104
Slc7a5	3.32636	5.49938	1.65327
Mllt1	3.18768	5.50617	1.72733
Nsmf	1.16442	5.50801	4.73024
Urb2	2.60746	5.54111	2.1251
Snora17	0.313572	5.54808	17.6932
Snord95	2.3223	5.55367	2.39145
Mfsd2a	1.69601	5.57081	3.28466
Patl1	3.44763	5.57096	1.61588
Slc17a9	0.598073	5.58592	9.33986
Mgll	1.1762	5.60166	4.7625
Iqsec1	2.31292	5.61701	2.42854
Lrrc32	2.94176	5.61936	1.9102
Noc3l	2.5778	5.63706	2.18677
Mst1	1.46218	5.64727	3.86221
6030468B19Rik	1.40722	5.65671	4.01976
Plbd1	1.5895	5.67743	3.57183
Tgtp1	0.693398	5.68385	8.19709
F730043M19Rik	2.59217	5.73505	2.21246
Snora41	2.74874	5.75876	2.09506
Jarid2	3.03748	5.82247	1.91687
Comtd1	1.53438	5.83509	3.8029
Pag1	2.86268	5.84068	2.04029
Rab43	3.21094	5.86001	1.82502
Tmem176b	0.448006	5.86369	13.0884
Lig3	3.68543	5.86762	1.59211
Actr3b	2.8387	5.87608	2.06999
Taf4b	2.94051	5.91924	2.013
Arhgef7	3.62035	5.92332	1.63612
Gnb1l	3.20996	5.92387	1.84547
Atp11c	3.25871	5.94692	1.82493
Nceh1	3.01783	5.96206	1.97561
Atf6	3.79494	5.96765	1.57253
Tprn	3.23324	5.96852	1.84599
Snora5c	0.859212	5.9748	6.95381
Slc14a1	2.11229	6.00044	2.84072
Idi1	3.93168	6.0114	1.52896
Nfe2l1	2.92336	6.01492	2.05754
Rbm19	2.59432	6.03511	2.32628
Mlf1	3.14449	6.04742	1.92318
Numb	3.81394	6.06018	1.58895
Pdxk	2.03587	6.11728	3.00475
Plekhm3	3.04332	6.12491	2.01257
Pdcd11	1.87881	6.17903	3.2888
Zfand3	4.06407	6.18503	1.52188
Baiap2	2.72043	6.18708	2.2743
BC017158	3.82922	6.18789	1.61596
1110032A03Rik	3.87614	6.19564	1.5984
Vwa5a	3.39524	6.19905	1.8258
Senp5	3.85827	6.21894	1.61185
Zfp81	2.89776	6.22124	2.14691
Il12a	3.34197	6.24451	1.86851
Rab5a	4.12107	6.30931	1.53099
Cad	3.25062	6.33296	1.94823
Irak2	2.67872	6.33692	2.36565
Runx3	1.37614	6.36605	4.62603
Arl5b	4.00963	6.37255	1.58931
Srrd	2.98118	6.39412	2.14483
Ccdc166	2.30536	6.39496	2.77395
Wdr44	4.09034	6.40171	1.56508
Zfp384	4.08998	6.40434	1.56586
Klf16	3.82612	6.41863	1.67758
Gapt	3.59383	6.41977	1.78633
Zfp677	3.63771	6.42098	1.76512
Aebp2	2.37412	6.4225	2.70522
Tmem238	2.56705	6.48678	2.52694
Snora75	2.27196	6.51245	2.86644
Timm8a1	2.02691	6.52876	3.22104
Tfb2m	4.30758	6.53078	1.51611
Alg2	2.8521	6.5615	2.30058
Prkx	4.13408	6.57269	1.58988
Hivep3	1.35756	6.57465	4.843
Creld1	2.92063	6.66312	2.2814
Zyx	2.36132	6.67023	2.82479
Hyal2	3.61796	6.68693	1.84826
Thada	3.35041	6.71686	2.00479
Reep3	3.57774	6.73825	1.88338
Traf3	4.06048	6.76485	1.66602
Ctla4	0.971497	6.77925	6.97814
Aig1	1.81734	6.79688	3.74001
Trim32	4.45574	6.80625	1.52753
Pdcd4	4.05261	6.8076	1.67981
Hhex	0.370416	6.81245	18.3913
Lyrm1	3.43131	6.81515	1.98617
Polr1a	2.71253	6.84294	2.52271
Sh2d1a	2.65437	6.8795	2.59176
Cdc14a	4.27826	6.89021	1.61051
AU041133	2.87861	6.90375	2.3983
Zdhhc18	3.95896	6.94233	1.75357
Dctd	1.4562	6.9608	4.78012
Ms4a4b	3.56042	6.9724	1.95831
Fam185a	2.01763	7.00674	3.47276
Snora74a	3.31419	7.0463	2.1261
Hmgxb3	4.14907	7.05162	1.69957
Slc2a4rg-ps	4.18254	7.05274	1.68623
Abcc4	2.71158	7.07274	2.60835
Mllt11	3.19926	7.07737	2.21219
Pus7l	3.42712	7.09804	2.07113
Ezh1	3.53167	7.10791	2.01262
Zfp397	4.69221	7.10865	1.51499
Cbr1	4.43724	7.1133	1.60309
Msrb2	4.43411	7.11335	1.60423
Akt1s1	3.41113	7.14071	2.09336
Mtap	4.04035	7.1893	1.77937
Dhx33	3.87372	7.19932	1.8585
Tmem69	4.69809	7.23995	1.54104
Pkib	2.42511	7.27587	3.00022
Cd70	0.70529	7.32503	10.3858
Rps12	4.53094	7.32647	1.61699
Pyurf	4.20757	7.36365	1.7501
Xpo5	3.28193	7.37186	2.2462
Pop1	3.75941	7.37792	1.96252
Zfp281	4.0446	7.38192	1.82513
Gpr183	4.25899	7.39134	1.73547
Dimt1	3.58062	7.41306	2.07033
Hook1	4.13328	7.41558	1.79411
Trmt61a	2.22762	7.42477	3.33305
Zfp870	2.90544	7.43708	2.55971
Rab27a	3.94785	7.46199	1.89014
Snora3	4.74261	7.47648	1.57645
Snora43	3.143	7.50308	2.38723
Zfp266	4.31098	7.53892	1.74877
Tmbim1	4.80388	7.53904	1.56936
Top1mt	2.92863	7.5419	2.57523
Clu	0.651206	7.56367	11.6149
Camkk1	0.936732	7.56857	8.07976
Rpl31	4.97611	7.67025	1.54141
Mlst8	4.79719	7.68663	1.60232
Snord34	5.04218	7.68714	1.52457
Mccc1	4.20011	7.68877	1.83061
Mndal	5.06156	7.71626	1.52448
Fbl	4.09353	7.71878	1.8856
Pdxp	2.3807	7.71979	3.24265
Nab1	3.79219	7.74544	2.04247
AI837181	3.7368	7.76679	2.07846
Dexi	3.96874	7.87184	1.98346
Mir425	2.59884	7.87534	3.03033
Fam213b	3.51115	7.87609	2.24317
Rusc1	4.58131	7.89703	1.72375
Zfp566	2.5766	7.93778	3.08071
Cd3d	2.08634	7.97673	3.82331
Ubox5	4.23594	8.00566	1.88994
Dcun1d2	4.12416	8.01227	1.94277
Rpl11	2.93858	8.0338	2.73391
Zbtb32	5.02723	8.03535	1.59837
Ermp1	5.25181	8.04908	1.53263
Lmf1	4.59428	8.07013	1.75656
Nupl2	5.02512	8.07949	1.60782
Pex5	3.80129	8.10367	2.13182
Crlf2	3.31136	8.12056	2.45233
D1Ertd622e	3.05872	8.12573	2.65658
Mrgpre	3.09796	8.13948	2.62736
Zap70	1.26735	8.14956	6.43042
Fyn	3.91297	8.18204	2.09101
Zfp715	5.24342	8.19706	1.56331
Pim3	4.83655	8.20156	1.69575
Cyfip1	3.74306	8.20851	2.19299
Rsl1	5.426	8.21067	1.51321
Endod1	3.7826	8.22716	2.175
Cdk6	5.29124	8.24449	1.55814
Xpot	3.5406	8.26772	2.33512
Pelp1	5.34748	8.27832	1.54808
Chst10	1.11238	8.28991	7.45241
Plk3	0.830517	8.31506	10.0119
Scap	4.37734	8.32098	1.90092
Tlcd1	2.50847	8.34905	3.32835
Ears2	4.72375	8.3848	1.77503
Tnfsf8	0.637704	8.40252	13.1762
Vopp1	4.38111	8.40428	1.9183
Nr2c2ap	5.45795	8.41673	1.5421
St8sia6	1.25709	8.46365	6.73272
Fubp3	4.70476	8.49042	1.80464
Snora61	5.24992	8.52332	1.62351
Coro2a	4.99431	8.56778	1.71551
Aplp2	5.56302	8.56811	1.54019
Gaa	4.21805	8.57498	2.03293
Tmem41a	4.6664	8.58372	1.83947
Atp1a1	5.59045	8.60198	1.53869
Zfp451	3.9085	8.66196	2.21618
Rps27	4.5451	8.69185	1.91236
Fam195a	2.30827	8.74133	3.78696
Nfkbiz	4.45074	8.81198	1.97989
Vti1a	5.57538	8.81607	1.58125
Hps4	4.91883	8.81786	1.79267
Lrrk2	4.59335	8.81991	1.92015
Fasn	5.5648	8.82362	1.58561
B3gnt5	3.89151	8.82483	2.26771
Smyd3	5.29004	8.84016	1.6711
Qtrtd1	2.69172	8.85864	3.29107
Fam60a	4.53375	8.87784	1.95817
Nenf	4.72253	8.89584	1.8837
Ece2	2.49041	8.89765	3.57277
Gnaz	4.97105	8.91363	1.79311
Rasgef1b	3.08025	8.97532	2.91383
Nme4	0.455642	9.00002	19.7524
Taf1a	5.28129	9.0044	1.70496
S100a10	1.40784	9.05824	6.43413
1810032O08Rik	3.88243	9.09487	2.34257
Mafk	5.92603	9.09677	1.53505
Ahcyl1	4.90989	9.10898	1.85523
Snora7a	2.4095	9.11772	3.78407
Exd2	5.79622	9.11821	1.57313
Sil1	4.38174	9.13939	2.08579
Meis3	4.08243	9.15163	2.24171
Cacna1s	5.3009	9.15513	1.72709
Dcbld1	3.84555	9.15658	2.38108
Usp36	5.93499	9.16145	1.54363
Rrp12	2.6871	9.19689	3.42261
Adck1	5.99314	9.22732	1.53965
Zfp692	6.03016	9.22881	1.53044
Rrnad1	5.84634	9.23442	1.57952
Slc25a13	5.48441	9.24998	1.6866
Impdh1	3.17616	9.2872	2.92403
Irak1bp1	5.97627	9.28887	1.55429
Mogs	3.43618	9.31442	2.71069
Ly6k	3.66826	9.41401	2.56634
Ccr6	0.238797	9.43738	39.5205
Morc2a	5.08161	9.4565	1.86093
Snora31	4.68239	9.46902	2.02226
Rapgef6	5.64146	9.50314	1.68452
Morn1	5.45421	9.56638	1.75394
Tmem206	3.97158	9.56965	2.40953
Rpp40	2.47951	9.58303	3.86489
Foxn3	5.24494	9.59278	1.82896
Mppe1	6.05538	9.60776	1.58665
Dolk	5.17234	9.68687	1.87282
Abhd6	2.96424	9.70499	3.27402
Tnfrsf14	4.00965	9.73876	2.42883
Tspan3	5.0049	9.7438	1.94685
Ydjc	1.28222	9.77728	7.62529
Irgm2	5.03386	9.78795	1.94442
Il10ra	5.3942	9.80485	1.81766
Smyd2	4.54515	9.81515	2.15948
Ddx11	4.90335	9.82134	2.00299
Cluh	3.60471	9.85487	2.73389
Cd3eap	3.89316	9.8611	2.53293
Coq3	6.21727	9.87345	1.58807
Prmt1	5.86506	9.92932	1.69296
1700030K09Rik	5.1024	9.95878	1.95178
P2ry10	6.53523	9.96781	1.52524
Atg7	5.69018	9.97484	1.75299
Pprc1	2.77314	9.97672	3.59762
Dnph1	4.58821	9.98809	2.1769
D16Ertd472e	4.55337	10.0161	2.19972
Snn	1.22356	10.039	8.20473
Coch	0.388558	10.0457	25.8537
Slc35f2	3.60935	10.069	2.78969
Hgsnat	4.4279	10.0727	2.27482
Sun2	6.55135	10.0994	1.54158
Ticam1	3.59994	10.1277	2.81331
Nab2	1.51309	10.144	6.70415
Fbxl4	4.68269	10.1555	2.16874
Soat1	6.47722	10.2259	1.57874
Cfl2	6.67067	10.237	1.53463
Tcea2	6.72384	10.3939	1.54583
Mtbp	5.54507	10.4153	1.8783
P2rx4	4.03601	10.4209	2.58198
Pdk1	6.20949	10.4336	1.68026
Rfx5	6.82868	10.4577	1.53144
Tnni2	6.59356	10.4791	1.58929
Gemin5	2.4769	10.5232	4.24854
Fdxr	4.1174	10.5561	2.56377
Clcn7	6.24786	10.577	1.6929
Snord83b	1.61264	10.6045	6.57581
Gpr65	3.90769	10.657	2.72719
Nol8	4.52873	10.6682	2.35566
D130040H23Rik	5.60412	10.6737	1.90463
Sh2d2a	2.64455	10.7472	4.0639
Det1	6.62462	10.7651	1.62501
Crtap	5.02764	10.7706	2.14227
Sdad1	6.85365	10.7821	1.57318
Ndrg1	4.18256	10.7943	2.58078
Naglu	6.28151	10.8039	1.71996
Tasp1	6.15614	10.8257	1.75853
6030458C11Rik	6.68936	10.8316	1.61922
Bcat1	3.86733	10.9082	2.82061
Man1a	5.83689	10.9086	1.8689
Bcor	5.37233	10.922	2.03301
AI597479	7.27249	11.0051	1.51325
Nol6	4.40274	11.015	2.50184
Gtpbp2	5.61346	11.0542	1.96924
Tfe3	4.58399	11.0662	2.4141
Nln	4.66813	11.1083	2.37959
AW209491	4.38312	11.1275	2.53871
Rrp1b	2.61542	11.1453	4.26138
Snord57	5.12918	11.1999	2.18356
Hook2	4.741	11.2678	2.37667
Abhd14a	5.04159	11.2708	2.23556
Nol10	4.88109	11.2749	2.30991
Cd36	4.58681	11.3357	2.47138
Mir25	5.40262	11.3641	2.10344
Snord4a	6.01043	11.3944	1.89577
Mcm8	7.55729	11.4272	1.51207
Fam212a	4.43727	11.4435	2.57894
Acy1	4.21232	11.4737	2.72385
Ptrh2	7.25452	11.534	1.58991
Dock10	3.72792	11.5994	3.11149
Il2rb	1.97166	11.6462	5.90681
Fscn1	4.18866	11.712	2.79613
Tbx21	3.60241	11.7575	3.26378
Mmachc	6.35295	11.7612	1.8513
Thop1	7.65201	11.7983	1.54186
Mfge8	5.02471	11.8226	2.3529
Gar1	4.55642	11.8858	2.60858
Rps6ka4	7.6559	11.8916	1.55326
Nfil3	7.05234	11.8954	1.68674
Mybl2	7.56898	11.9235	1.57531
Bhlhe40	1.69728	11.9416	7.03573
Fhit	6.89143	11.9486	1.73383
Sostdc1	1.8921	11.9943	6.33913
Trim14	7.3708	12.0216	1.63098
Nup98	7.95809	12.0243	1.51095
Lpcat4	7.13213	12.0535	1.69002
Map3k8	3.32219	12.069	3.63284
Tsr2	6.89836	12.0774	1.75077
Cdkal1	6.95326	12.0861	1.73819
Ntpcr	7.41328	12.1134	1.63401
Ube2d1	7.82826	12.1732	1.55504
Pglyrp1	2.98568	12.2682	4.10901
Fam172a	8.17918	12.3637	1.51161
Lcmt2	8.01495	12.4198	1.54958
Rdh13	6.63301	12.4395	1.8754
Tmc8	7.4082	12.468	1.683
Btbd19	5.61855	12.4914	2.22324
Irf4	1.17363	12.499	10.6499
Rpl5	6.81754	12.5478	1.84051
Dnajc4	7.85776	12.5898	1.60221
Hs3st1	4.23635	12.5934	2.9727
Idua	6.91772	12.6421	1.8275
Tnfrsf4	1.23866	12.6794	10.2364
A230050P20Rik	7.83907	12.694	1.61933
Plxnc1	8.13568	12.7348	1.56531
Naaa	7.65114	12.8436	1.67865
Fuca2	8.53715	12.8468	1.50481
Cd3g	2.9835	12.9129	4.32809
Mir155	1.401	12.9134	9.21727
Egr2	0.387531	12.9791	33.4917
Ido1	6.78414	13.0136	1.91824
Znhit6	7.32334	13.0229	1.77827
Snord73a	1.86893	13.04	6.97724
Snhg7	4.63027	13.0548	2.81945
Fancb	8.07669	13.1067	1.62278
Pecr	2.08931	13.1221	6.28061
Dancr	6.54803	13.1733	2.01179
Mtfp1	6.38823	13.203	2.06678
Sdc4	4.04567	13.2304	3.27027
3110043O21Rik	7.60632	13.2496	1.74192
Neurl2	8.47611	13.2506	1.56328
Snord22	6.39487	13.282	2.07698
Tnfrsf18	2.88862	13.3893	4.63518
Plscr1	0.51634	13.4469	26.0428
Bri3bp	7.43243	13.4524	1.80996
Tmem175	7.78725	13.4827	1.73138
Heatr1	6.62277	13.4932	2.0374
Clcf1	5.31935	13.5121	2.54018
Arf3	7.62147	13.5769	1.7814
Atic	7.03369	13.5907	1.93223
Tsen2	7.39167	13.6162	1.8421
Got1	8.3101	13.6486	1.64241
Timd2	4.88621	13.6613	2.79589
Mier2	7.32063	13.6781	1.86844
Fabp5	4.27135	13.7549	3.22027
Rnf219	7.32936	13.8054	1.88358
Dennd4b	7.89423	13.8102	1.7494
Praf2	6.71408	13.8508	2.06294
Ift140	4.10444	13.9048	3.38775
Tpst2	7.13185	14.0396	1.96858
Lat	5.35807	14.07	2.62595
Zfp593	6.66262	14.0968	2.1158
Eif2b3	9.23249	14.2269	1.54096
Snord72	7.92142	14.2846	1.80328
5730408K05Rik	8.56836	14.3261	1.67198
Fam213a	5.38291	14.3728	2.67009
Eme2	7.05706	14.4569	2.04858
Adssl1	7.34785	14.5152	1.97543
Chd1l	9.20237	14.5766	1.58401
Kynu	9.42682	14.5815	1.54681
Map3k1	5.35673	14.585	2.72274
Tmem230	9.53325	14.6333	1.53497
Gypc	6.0319	14.7182	2.44006
Ctdnep1	8.23704	14.7768	1.79395
Odc1	9.54027	14.8353	1.55502
2700097O09Rik	8.56698	14.8406	1.73231
Ms4a6c	4.33817	14.8596	3.42532
Lrrc42	9.33378	14.9162	1.59809
3830406C13Rik	9.94384	14.9674	1.5052
Gnl1	8.76419	14.9805	1.70928
Coq4	8.59217	15.0078	1.74668
Arv1	6.53087	15.0422	2.30325
Galnt11	9.78461	15.1803	1.55145
Polr3d	6.0884	15.1854	2.49415
Dlat	9.69702	15.1871	1.56616
Atrip	8.6842	15.2257	1.75327
Rpl10a	7.15472	15.2519	2.13173
Noc2l	5.53754	15.2682	2.75721
Rpl9	9.34297	15.2786	1.6353
Mtrr	9.83691	15.2943	1.55479
Bcl3	2.77178	15.3236	5.52844
Nr4a1	0.577817	15.3442	26.5554
Ddx31	9.20945	15.4175	1.67409
Snord49a	8.22358	15.4208	1.87519
Alg1	9.71463	15.4217	1.58747
Dph1	9.15106	15.4304	1.68618
2410131K14Rik	8.33686	15.4773	1.8565
Sub1	5.07385	15.5188	3.05858
Gcdh	10.0929	15.5304	1.53875
Crisp3	5.80653	15.5737	2.68211
Ttc27	9.67463	15.6311	1.61567
Slc25a32	9.16106	15.6429	1.70754
Slc10a3	8.17698	15.6919	1.91903
Trim7	9.14007	15.7222	1.72014
Chchd6	9.18751	15.7249	1.71155
Sumf1	10.1	15.7268	1.55711
Pacsin1	6.71132	15.7275	2.34343
Cog5	8.79167	15.7868	1.79566
Pus7	4.52754	15.8849	3.50851
Hemgn	9.5453	15.9001	1.66575
Nucb2	9.22066	15.9677	1.73173
Trmt11	8.65466	15.973	1.8456
Snhg12	9.56126	16.0126	1.67474
Krr1	8.99709	16.0359	1.78234
Gadd45g	2.85616	16.0623	5.62373
Shq1	9.48745	16.2154	1.70914
Mcfd2	10.0723	16.2319	1.61153
Kat2a	8.13958	16.2323	1.99425
Gbp2	6.34617	16.3271	2.57276
Tm9sf4	9.71754	16.3314	1.68061
Ppp1r15a	10.4295	16.379	1.57045
Dpp7	4.72141	16.4282	3.4795
Tagap	2.2664	16.5368	7.29647
Tnfaip3	2.8564	16.5678	5.80023
Cstf2t	10.0151	16.6997	1.66746
Phf11a	4.71903	16.7013	3.53914
Hps1	11.0511	16.7856	1.51891
Hes5	2.93072	16.8063	5.73452
Aif1	11.1493	17.1303	1.53644
Slc20a1	9.27276	17.1382	1.84824
Snx9	9.85655	17.1848	1.74349
Parm1	5.77608	17.2096	2.97946
Ipo4	6.68035	17.2559	2.58308
Mapkapk3	7.22612	17.2768	2.39088
Ticam2	9.85117	17.3326	1.75945
Nufip1	10.566	17.547	1.66071
Mapk3	6.54734	17.6055	2.68895
Sla	9.15053	17.7051	1.93488
Fbxw7	10.3232	17.8619	1.73027
Riok2	10.7833	17.8763	1.65777
Trmu	11.9061	17.8842	1.50211
Ddit3	10.2402	17.9194	1.74991
Stx11	4.9188	17.9656	3.65243
Mios	8.51491	18.1099	2.12685
Gsto1	6.15099	18.1311	2.94767
Mettl22	9.86998	18.1637	1.8403
Trub2	9.95838	18.2002	1.82763
Tut1	10.3432	18.2139	1.76095
Nat10	5.80902	18.3031	3.15081
Ndufaf4	7.0075	18.3188	2.61417
Gatc	11.9064	18.3521	1.54137
Gbp4	5.47853	18.4104	3.36046
Cd68	7.48254	18.4605	2.46714
Tnip2	8.88609	18.6002	2.09318
Serpinb6b	10.4189	18.6794	1.79284
Lmo2	9.83694	18.7258	1.90362
Gm6377	11.595	18.7696	1.61876
Gtf2e1	10.0013	18.7977	1.87952
Acad9	12.463	18.8119	1.50943
Tmed1	11.6253	18.8264	1.61943
Tma16	7.60564	18.8675	2.48073
Pus3	10.2858	18.88	1.83554
Sorl1	10.4923	18.8984	1.80116
2700038G22Rik	9.50582	18.9369	1.99214
Pwp2	8.89396	19.0238	2.13896
Aen	11.7199	19.0273	1.6235
B4galt1	8.12587	19.032	2.34214
Fam129c	3.28686	19.0408	5.793
Zmiz2	11.1092	19.0539	1.71514
Timeless	11.8497	19.1089	1.61261
Ddx18	11.8731	19.1173	1.61014
Bcl2l1	10.0161	19.1397	1.9109
Exo5	11.8591	19.1618	1.61579
Renbp	9.25833	19.2005	2.07386
Plbd2	12.5418	19.2194	1.53243
Siah2	8.25867	19.3017	2.33714
Elac2	12.5235	19.3125	1.5421
Slc15a3	12.0049	19.4475	1.61997
Rab35	10.206	19.4947	1.91013
Nxpe2	7.18845	19.5404	2.71831
Pdcd1	2.34699	19.6081	8.35457
Lime1	10.6151	19.6112	1.84747
Yars2	10.9582	19.6802	1.79593
Polr3e	5.70661	19.6853	3.44955
Sh2d3c	9.1921	19.7246	2.14582
Serpinb1a	0.872523	19.8255	22.722
Lss	12.008	19.8587	1.65379
Adck5	9.03759	19.8625	2.19777
Jak3	10.2523	20.0739	1.95798
Bcl11a	13.3669	20.1349	1.50633
Adam9	11.4655	20.2126	1.7629
Gps1	13.4017	20.2271	1.50929
H2-Q5	6.83975	20.2637	2.96263
Slc35a1	12.2835	20.3121	1.65361
Ipo7	11.69	20.3145	1.73776
Abhd11	5.93167	20.327	3.42686
Clec2i	11.5693	20.3461	1.75863
Glipr1	11.6794	20.3515	1.74251
Rpl12	7.81727	20.4404	2.61477
Fmnl3	10.3554	20.4472	1.97454
Il10rb	5.84868	20.4727	3.50039
Arid5a	3.4261	20.5626	6.00175
Rpp38	4.13291	20.7453	5.01954
Mvp	8.77385	20.8653	2.37812
Gabpb1	13.5144	20.8913	1.54586
Tnfaip1	13.6599	20.9202	1.53151
Dnase2a	6.08437	20.9873	3.44939
Arid3b	9.93269	21.0004	2.11427
Nom1	12.8373	21.0436	1.63926
Snord12	12.7012	21.2813	1.67553
Dhrs3	13.0376	21.2968	1.63349
Tefm	10.0952	21.3814	2.11797
Btnl1	4.37654	21.4205	4.89439
Snord68	3.26926	21.4482	6.56055
Ergic1	11.2499	21.4753	1.90894
Bpnt1	14.2982	21.5269	1.50557
Gns	10.8	21.7427	2.0132
Ccdc137	13.9658	21.7865	1.55999
1190007I07Rik	12.4941	21.8047	1.7452
Mettl16	9.76468	21.8387	2.2365
Bcat2	12.653	21.9674	1.73615
Fxyd5	10.3614	21.985	2.12181
Phb	11.12	22.0414	1.98215
Net1	14.5169	22.068	1.52016
Cnr2	12.1788	22.1335	1.81738
Fastkd2	14.4716	22.1345	1.52951
Irgm1	7.20896	22.1346	3.07043
Npepl1	11.7863	22.2516	1.88791
Nle1	4.11855	22.302	5.41502
Polr1b	3.38413	22.4041	6.62033
Nvl	14.2192	22.4548	1.57919
Lrrc14	13.1839	22.5184	1.70802
Dusp12	13.8247	22.5288	1.6296
Phtf2	12.0283	22.5531	1.87501
Tmem42	11.091	22.5664	2.03466
Mesdc2	13.4853	22.5686	1.67357
Rabgef1	10.6341	22.7105	2.13564
Aldoc	6.58674	22.7119	3.44812
Slc19a1	4.81914	22.8043	4.73202
Mthfd1l	14.0328	22.8861	1.63091
Ampd2	8.59838	22.9507	2.66919
Entpd6	14.2072	23.1488	1.62938
Tvp23b	11.5917	23.1657	1.99848
Wdr4	10.548	23.1698	2.19661
Lrrc8c	14.5677	23.1752	1.59087
Tsr1	11.6769	23.1843	1.98549
Traf4	12.7874	23.2114	1.81518
Alg12	15.4955	23.3212	1.50504
Ephx1	3.23826	23.4442	7.23974
Noa1	15.665	23.8509	1.52256
Uspl1	14.4595	23.9544	1.65666
Zfp362	6.70731	24.0147	3.58038
Wdr12	12.1706	24.1433	1.98374
Ccnd2	0.262746	24.1715	91.9958
Nup210	14.9833	24.2885	1.62104
Sigirr	14.691	24.3886	1.6601
3110082I17Rik	6.14364	24.409	3.97305
Polr1e	14.7572	24.6243	1.66862
Stx6	16.1413	24.7451	1.53303
Heatr3	8.63252	24.8833	2.8825
Utp14a	16.4689	25.0117	1.51872
Ly75	7.19394	25.2575	3.51094
Gemin4	10.4855	25.3265	2.4154
Mtdh	16.3208	25.3471	1.55306
Rnf2	16.3766	25.3493	1.5479
Cln5	10.9959	25.3957	2.30955
Crtc2	12.9882	25.5677	1.96853
Ifrd2	10.1535	25.5684	2.5182
Gem	9.85476	25.5719	2.59487
Cd38	10.0176	25.7697	2.57243
Fastkd3	16.7577	25.9719	1.54985
Pfas	14.7243	26.0622	1.77002
Bysl	16.7909	26.1522	1.55752
Pgm2	16.9256	26.2148	1.54883
Snord16a	16.1119	26.2848	1.63139
Pus1	15.1137	26.369	1.7447
Bst2	16.1084	26.3873	1.63811
Gmppb	15.9735	26.4301	1.65462
Melk	16.8941	26.4839	1.56764
Gstt3	10.5882	26.531	2.50571
Bag5	16.3407	26.5321	1.62368
Aldh18a1	14.9227	26.562	1.77997
Usp21	17.2959	26.6457	1.54058
Supv3l1	12.2732	26.919	2.19331
Utp15	10.4566	27.0706	2.58886
Frat1	17.9161	27.2669	1.52192
Nol9	18.0234	27.4528	1.52318
Fgd2	8.69283	27.4585	3.15875
Pim2	13.0405	27.6435	2.11982
Nucb1	12.8705	27.6711	2.14996
Psme3	16.3052	27.8717	1.70938
Mrpl17	18.4548	27.878	1.51061
Rilpl2	6.41827	28.209	4.39512
Tfrc	12.6959	28.4003	2.23696
Zfp472	17.8281	28.4072	1.5934
Utp18	16.6394	28.4249	1.70829
Nagpa	16.6213	28.591	1.72014
Mapk11	16.8323	28.6034	1.69932
Sigmar1	15.5372	28.6598	1.84459
Nop14	18.4619	28.9815	1.5698
Slc16a1	12.9983	29.0603	2.2357
Slc2a6	5.20731	29.131	5.59424
Icosl	15.8943	29.3425	1.8461
Surf2	9.64052	29.5331	3.06344
Dhcr7	18.701	29.5426	1.57973
9130401M01Rik	15.52	29.5518	1.90411
Ebi3	5.0124	29.6046	5.90627
St6galnac4	16.4593	29.8052	1.81085
Dis3	12.7982	29.9626	2.34115
Capg	11.2809	30.0174	2.66091
Pusl1	10.9755	30.3642	2.76655
Alg8	18.2077	30.4893	1.67453
Dph2	16.7519	30.5265	1.82227
Rps27a	14.6663	30.9931	2.11323
Gpcpd1	15.0996	31.1356	2.06201
Xrcc5	18.2301	31.1774	1.71022
Naa25	17.8768	31.2553	1.74837
Impdh2	20.7289	31.5533	1.52219
Klf10	11.9959	31.737	2.64566
Eri3	19.1947	31.7598	1.65462
Lrpprc	15.5354	31.7842	2.04592
Pigx	20.6616	31.8192	1.54002
Pip5k1c	18.6465	32.0577	1.71923
H2-K2	15.2772	32.2562	2.11139
Ehd1	15.0641	32.2709	2.14223
Ubxn11	11.143	32.4067	2.90825
Mettl1	8.41446	32.5	3.8624
Egr1	7.23604	32.5563	4.49919
S1pr3	7.20361	32.8545	4.56083
Alg3	16.134	32.862	2.03682
Prmt3	15.0933	32.9017	2.17989
Wdr36	19.7965	33.1258	1.67332
Tbrg4	21.5757	33.1762	1.53766
Adi1	19.788	33.3175	1.68372
Cdca7l	21.0844	33.3632	1.58236
Rrad	6.73815	33.7291	5.00569
Clptm1l	19.4393	34.1186	1.75514
Btnl2	14.3824	34.1815	2.37663
Mvd	15.1972	34.2864	2.2561
Themis2	15.8902	34.2871	2.15775
Pou2f2	21.8005	34.2951	1.57313
Wdr5	21.72	34.3594	1.58193
Nbn	18.8546	34.4055	1.82478
Matk	17.6546	34.7458	1.96809
Enoph1	21.6021	35.006	1.62049
Nudt8	21.2671	35.099	1.65039
Ccdc86	13.3328	35.0995	2.63258
Rassf5	22.4674	35.1943	1.56646
Wdr3	21.9202	35.2609	1.60861
Lgals9	16.1007	35.277	2.19102
Ecsit	21.0729	35.3769	1.67879
Snora64	12.3155	35.434	2.87718
Mrps6	20.2954	35.5865	1.75343
Tusc3	22.7995	35.6926	1.5655
Erap1	18.3214	35.789	1.9534
Tmem70	22.6898	35.8971	1.58208
Ddx21	18.7362	35.9107	1.91665
Tspan31	13.4214	35.9818	2.68093
Ifrd1	15.3818	36.0975	2.34677
Snord45b	11.4672	36.4953	3.18257
Igtp	18.2771	36.5488	1.9997
Ccdc107	20.4977	36.7663	1.79368
Mphosph10	18.7958	37.0053	1.96881
0610037L13Rik	21.555	37.01	1.717
Trmt1	24.3116	37.1892	1.52969
Rogdi	22.3801	37.3297	1.66799
Gcsh	11.59	37.4956	3.23517
Slc7a6	20.0237	37.6605	1.8808
Ifngr2	12.5427	37.9807	3.02812
Id2	18.4953	38.0129	2.05528
Trmt6	19.3831	38.2416	1.97293
Ly9	22.5349	38.2719	1.69834
Insig1	24.5107	38.3214	1.56346
Pld3	22.0987	38.3742	1.73649
Ms4a4c	16.6701	38.447	2.30635
Itm2c	11.9768	38.4888	3.21361
Snord104	24.5457	38.7407	1.57831
Snx11	15.0586	38.7459	2.57302
Gimap5	18.0149	38.877	2.15805
Serpina3g	17.9681	39.1763	2.18032
Adpgk	22.3507	39.4166	1.76355
Qtrt1	23.4935	39.5239	1.68234
Uck2	16.0888	39.6924	2.46709
Fah	24.6371	39.8673	1.61818
Iars	21.3329	40.1236	1.88083
Lap3	18.5584	40.3914	2.17645
Ctps	20.9063	40.4601	1.9353
Snora70	19.7205	41.004	2.07926
Ppat	25.5381	41.0949	1.60916
Hexa	27.0871	41.0953	1.51716
Ccdc17	16.2011	41.1595	2.54054
Snord69	6.15149	41.4119	6.73202
Tspan32	22.853	41.4131	1.81216
Sdhaf1	22.4353	41.523	1.85079
Rel	21.8853	41.6301	1.9022
Ier2	9.50325	42.0398	4.42373
Bag2	24.2724	42.1319	1.73579
Wars	27.4945	42.3563	1.54053
Alkbh1	26.6159	42.7672	1.60683
Birc2	24.985	42.9614	1.71949
Ppt1	27.4504	43.0267	1.56743
Pepd	27.0766	43.2345	1.59675
B4galnt1	21.462	43.7001	2.03616
Dnajc11	25.3494	44.0596	1.73809
Gpn1	29.4869	44.243	1.50043
Bclaf1	27.8769	44.2994	1.58911
Tsen54	27.3667	44.6343	1.63097
Ipo5	26.3819	44.6381	1.692
Slc38a2	26.6962	44.7465	1.67614
Wdr55	25.7865	44.8073	1.73762
Timm9	27.9621	44.93	1.60682
Gpaa1	29.4698	45.2207	1.53448
Snhg4	16.6195	45.3248	2.72721
Ddx56	30.2064	45.4108	1.50335
Tox	24.8117	45.4805	1.83302
Gpatch4	16.1736	45.5842	2.81843
Wdr75	22.3428	45.7416	2.04726
Snora65	10.9911	45.9021	4.17631
Stat6	26.2799	45.9954	1.75021
Mir1949	10.1194	46.1179	4.55736
BC028528	26.3464	46.1182	1.75045
Pdf	29.2007	46.2843	1.58504
Pdia4	18.0519	46.577	2.58017
Nampt	24.6909	46.7158	1.89203
Aatf	17.0256	46.9873	2.7598
Asns	20.7174	47.004	2.26882
Cnpy3	20.223	47.2329	2.33561
Sac3d1	31.0722	47.8622	1.54035
Vasp	23.8955	47.8941	2.00432
Snord87	17.3071	49.1672	2.84086
Pisd	19.3759	49.2448	2.54155
Tnf	17.3978	49.5048	2.84546
Lars	28.4319	49.5293	1.74203
Dusp10	25.3541	49.8004	1.9642
Pes1	26.7874	49.8984	1.86276
Gimap3	24.725	49.959	2.02059
Tgif1	23.9915	49.9757	2.08306
Relb	9.98495	50.5039	5.058
Wdr77	20.8527	50.9782	2.44468
Apex1	18.3017	50.9861	2.78586
Ebna1bp2	33.2134	51.0127	1.53591
Scd1	33.1925	51.2041	1.54264
Cops7a	32.3455	51.2531	1.58455
Nfkb2	7.44489	51.8085	6.95893
Ntmt1	21.8362	51.8706	2.37544
Gusb	29.2035	51.9333	1.77832
Nolc1	17.1849	52.9638	3.082
Cd180	32.5213	53.3676	1.641
Wdr18	34.1482	53.4511	1.56527
Slc29a1	30.1093	53.5147	1.77735
Hmgcr	35.2223	54.5285	1.54812
Socs1	26.2585	54.8456	2.08868
Tuba4a	26.9952	55.3071	2.04877
2410002F23Rik	17.0875	55.5	3.24799
Smyd5	31.2572	56.0463	1.79307
Mpdu1	36.2559	56.5081	1.55859
Stat3	37.9508	57.2165	1.50765
Cfp	8.61708	57.7218	6.69854
Prmt7	37.5488	57.92	1.54253
Casp4	11.2975	58.0812	5.14108
Gnl2	34.361	58.2054	1.69394
Snord52	28.639	58.8807	2.05596
Cd69	13.6217	58.9497	4.32764
Ciita	37.7795	58.9596	1.56062
Ppid	37.2278	59.3456	1.59412
Eprs	37.477	59.6102	1.59058
Bcl2a1d	5.67146	59.7838	10.5412
Cr2	25.4806	59.9021	2.35089
Derl3	20.8787	60.7369	2.90904
Ung	36.3599	60.8966	1.67483
Nob1	31.5186	61.253	1.94339
Mbd3	37.4763	61.6355	1.64465
Mthfd1	27.6456	61.6775	2.23101
Rabggtb	33.2951	62.1565	1.86684
Ftsj3	31.3027	62.3758	1.99266
Tor3a	38.0088	62.3984	1.64168
Bcap29	31.8469	62.9592	1.97693
Gimap7	30.5989	62.9913	2.05862
Gtpbp4	34.071	63.3999	1.86082
Diablo	32.5276	63.6882	1.95797
Snord47	18.1024	64.1454	3.54347
Atad3a	25.5959	64.3636	2.51461
Bre	35.9628	64.9399	1.80576
Bop1	39.5927	65.4863	1.654
1110038B12Rik	41.4232	66.246	1.59925
Grwd1	32.0624	66.5402	2.07533
Ncf1	26.705	66.817	2.50204
Mak16	42.9152	66.9826	1.56081
Ddx27	37.3976	67.55	1.80627
Grn	23.7939	67.6662	2.84385
Rab30	40.9058	67.724	1.65561
Tada1	37.0478	68.1514	1.83955
Hmbs	44.2734	69.3288	1.56592
Nop2	30.6248	69.718	2.27652
Rcc1	43.4163	70.0282	1.61295
Irf1	43.5296	70.0283	1.60875
Mybbp1a	27.9763	70.2742	2.51192
Mrto4	26.6832	71.724	2.68798
Rhof	44.8542	72.3069	1.61204
Lyar	36.8468	72.4441	1.96609
Manf	44.5446	72.9097	1.63678
Prmt5	42.2422	73.6415	1.74332
Nfkbib	43.0945	73.7787	1.71202
Abce1	47.9216	73.8634	1.54134
Exosc2	40.8251	74.8395	1.83317
Shmt1	19.1762	75.1266	3.91769
Mthfd2	46.1143	75.6139	1.63971
Eif1a	46.9946	75.9039	1.61516
Rcl1	27.8789	76.2081	2.73354
Tbl3	48.0099	77.3102	1.6103
Gstt1	11.8209	77.9798	6.59679
Qdpr	44.5306	79.4062	1.78318
Guk1	39.1595	80.0384	2.04391
Polr1c	42.8011	80.0973	1.87139
Tnfsf9	14.9742	81.3125	5.43018
Rrp15	35.0946	83.5567	2.3809
Pno1	54.3931	83.6956	1.53872
Ppp5c	50.9	83.8329	1.64701
Iah1	40.4291	84.6083	2.09276
Birc3	25.3114	84.6879	3.34584
Gart	48.0151	84.8737	1.76765
Slc3a2	42.3198	85.2024	2.0133
Tank	52.2392	85.9114	1.64458
Clpp	49.0849	86.7213	1.76676
Rrp9	35.4862	87.2894	2.45981
Tars	58.8339	90.9695	1.54621
Chchd4	34.8683	91.7101	2.63018
Hspd1	40.6085	92.0064	2.2657
Cyp51	57.632	92.1049	1.59815
Cyb5r3	54.1005	92.8203	1.7157
Ppa1	34.0538	93.5576	2.74735
Phf11b	54.5322	93.8241	1.72053
Nfkbid	4.21329	94.0911	22.332
Myc	9.42066	94.5162	10.0329
Psmg1	53.855	96.8436	1.79823
Nsun2	48.9235	97.7398	1.99781
Coq7	61.3762	97.9738	1.59628
Naa40	60.5099	98.1036	1.62128
Psmg2	53.2967	98.2213	1.84291
M6pr	63.5305	98.795	1.55508
Eef1e1	56.9096	100.117	1.75923
Aimp2	58.6237	100.26	1.71022
Pold2	63.8002	103.297	1.61907
Stat1	52.5744	104.237	1.98265
Gramd3	41.357	104.988	2.53858
Stt3a	68.9025	105.396	1.52964
Wdr43	70.1908	106.022	1.51049
Ifi47	36.9436	106.03	2.87006
Med11	67.9365	106.976	1.57465
Timm10	57.0993	107.007	1.87406
Slamf1	29.9779	107.157	3.57454
A630001G21Rik	71.7462	108.166	1.50761
Mir3064	71.3842	110.352	1.54588
Phgdh	62.6887	110.813	1.76768
Noc4l	54.8686	111.915	2.03969
Casp1	69.039	112.334	1.6271
Elp5	63.8936	114.695	1.79509
Snord96a	59.1646	115.823	1.95764
Nfkbie	31.1147	116.665	3.7495
Cpsf3	66.8074	117.451	1.75805
Slfn2	20.4829	118.552	5.78785
Junb	42.3469	118.976	2.80956
Cd82	37.07	119.945	3.23563
Sssca1	67.3283	121.151	1.7994
Samsn1	32.0206	121.839	3.80502
Pik3ap1	71.6623	123.069	1.71735
Plek	79.1434	125.574	1.58667
Ncl	64.6007	125.654	1.94509
Gnl3	34.823	125.668	3.60876
Gatm	41.6338	128.331	3.08239
AW112010	80.9591	129.238	1.59634
Aprt	68.8322	132.062	1.91861
Sdf2l1	72.8415	134.419	1.84536
Hsp90b1	72.7026	135.156	1.85902
Lta	81.1871	135.903	1.67394
Hspe1	67.3976	137.604	2.04168
H2-M3	87.7584	138.255	1.57541
Cdca7	89.197	138.403	1.55165
Il21r	60.6384	139.499	2.3005
Hspa9	58.7025	140.575	2.3947
Nop16	68.7146	140.876	2.05016
Ppan	60.4433	142.119	2.35128
Havcr1	50.6872	144.009	2.84113
Icam1	61.4801	147.038	2.39164
Nop58	70.3979	149.055	2.11732
Fam162a	89.1131	149.777	1.68075
Canx	99.7508	151.43	1.51808
Rexo2	100.998	151.774	1.50274
P4hb	97.5498	157.095	1.61041
Isyna1	99.5466	157.412	1.58129
Tomm40	97.0238	158.917	1.63792
Dkc1	66.9782	160.973	2.40336
Gimap4	45.549	161.419	3.54385
Snx5	104.051	162.77	1.56433
Gpr18	109.832	164.779	1.50029
Cd40	32.9937	169.257	5.12998
Rsl1d1	85.9979	170.915	1.98743
Cybb	98.2973	173.96	1.76974
Fkbp4	103.082	174.541	1.69322
Gas5	98.4231	176.024	1.78844
Psme2	118.281	178.286	1.50731
Cd86	85.6563	180.54	2.10773
Batf	34.7985	183.599	5.27608
Srm	51.1987	191.317	3.73674
Marcksl1	89.4492	191.885	2.14518
Dusp2	96.2099	192.48	2.00063
Pa2g4	108.867	198.447	1.82284
Tapbp	96.0551	203.167	2.11511
Gstt2	56.8903	203.447	3.57614
Bcl2a1b	42.3078	204.7	4.83836
Mat2a	104.62	211.346	2.02013
Nop56	103.565	211.837	2.04545
Cxcr5	119.906	213.307	1.77895
Tmem123	105.03	217.204	2.06803
Calr	107.551	217.996	2.02691
Mrpl12	140.112	220.251	1.57196
Malat1	148.348	225.317	1.51883
Shisa5	149.739	226.297	1.51127
Slc25a19	103.252	228.34	2.21149
H2-Oa	127.098	242.424	1.90738
Lck	100.088	251.566	2.51344
Pdia6	119.239	256.778	2.15348
Bid	163.445	265.547	1.62469
Ly6d	125.466	271.013	2.16005
Hvcn1	157.117	277.262	1.76469
Swap70	156.091	279.299	1.78934
Ddt	125.753	284.08	2.25903
Cct6a	165.866	296.127	1.78534
Cd72	66.5768	302.347	4.54132
Fcer2a	34.4018	303.973	8.83597
Erp44	176.434	307.993	1.74565
C1qbp	138.825	314.352	2.26437
Grap	151.4	320.327	2.11578
Nhp2	195.934	321.568	1.64121
Nfkbia	56.8193	352.652	6.20656
Lat2	223.77	362.201	1.61864
Pdia3	232.85	385.095	1.65383
Ly86	230.459	396.242	1.71936
Mif	226.273	396.631	1.75288
Npm1	240.829	398.776	1.65585
Il2rg	148.454	421.822	2.84144
Napsa	230.384	464.135	2.01461
Hspa5	209.008	504.446	2.41353
Syngr2	222.038	562.178	2.5319
Tnfrsf13c	332.618	663.696	1.99537
Cyba	446.433	702.519	1.57363
Ifi30	300.248	857.886	2.85726
Ldha	552.777	866.249	1.56709
H2-DMb2	568.491	895.925	1.57597
Cd83	128.487	1043.03	8.11783
H2-K1	858.08	1607.44	1.87329
Cd52	1247.88	2615.6	2.09604
H2-Eb1	1788.37	2876.43	1.60841
H2-Aa	3208.66	5520.7	1.72056
H2-Ab1	5849.4	9221.67	1.57652
