# Supplementary material for: Negative feedback by NUR77/Nr4a1 restrains B cell clonal dominance during early T-dependent immune responses
Source: Cell Rep. Author manuscript; Available in PMC 2021 Nov 3. (PMC8564879; doi:10.1016/j.celrep.2021.109645)
Supplement: 7 [file NIHMS1737340-supplement-7.xlsx]

## Sheet: Sheet1
Table 6. Consensus LZ genes. LZ genes appearing in at least 2 LZ signature datasets (Tables 2-4) are included as 'consensus LZ genes'. Nr4a1 target genes from Table 1 were then compared and matching genes are listed.
Consensus LZ genes			Nr4a1 target genes that are among consensus LZ genes
Aatf		1	Lck
Abcb1b		2	Slamf1
Abcc1		3	Batf
Abcc4		4	Marcksl1
Abce1		5	Gimap4
Abcg1		6	Ifi30
Abcg3		7	Icam1
Abhd11		8	Egr2
Abhd14a		9	Cd69
Abhd5		10	Pik3ap1
Acaca		11	Inf2
Acad8		12	Abcg1
Acad9		13	Ncf1
Acadsb		14	S1pr3
Actr3b		15	Mgll
Acy1		16	Slc25a19
Adam10		17	Plek
Adam9		18	Plk3
Adck1		19	Lyst
Adi1		20	Il4i1
Adm		21	Lmo2
Adpgk		22	Adm
Aebp2		23	Chst10
Aen		24	Nab2
Ahcyl1		25	Plscr1
Ahcyl2		26	Sh3bp2
Ahr		27	Egr1
AI506816		28	Gm2a
AI597479		29	Ankrd33b
AI854703		30	Ifi203
Aimp2		31	Fam167a
Ak7		32	Tbx21
Akap1		33	Rassf5
Akap5		34	Pdxk
Aldh18a1		35	Orai1
Aldoc		36	Cd86
Alg2		37	Tle3
Alg6		38	Btnl1
Alkbh1		39	Galnt6
Als2		40	Gimap3
Ampd2		41	Lta
Amz1		42	Mndal
Ankrd28		43	Nfkbid
Ankrd33b		44	Ticam1
Apex1		45	Ccnd2
Aplp2		46	Gem
Aprt		47	Clcf1
Arap2		48	Rilpl2
Arf3		49	Rusc1
Arhgap24		50	Amz1
Arhgef4		51	Camkk1
Arid5a		52	Daam1
Arl5b		53	Slc25a32
Armcx6		54	Cyfip1
Asb2		55	Soat1
Ascc3		56	Ubash3b
Asns		57	Il10
Atad3a		58	Ddit4
Atf6		59	Bcl2l1
Atg2b		60	Cd5
Atic		61	Calr
Atm		62	Mvd
Atp10d		63	Nucb2
Atp11a		64	Zfp667
Atp11c		65	Hs3st1
Atp1a1		66	Nxpe2
Atp7a
Atr
AW112010
B230217C12Rik
B3gnt5
B3gnt7
B4galt1
Bag2
Batf
BC028528
BC030336
BC048403
Bcap29
Bcat1
Bcl11a
Bcl2
Bcl2a1a
Bcl2a1b
Bcl2a1c
Bcl2a1d
Bcl2l1
Bcl3
Bend3
Bhlhe40
Birc3
Bmi1
Bpnt1
Bre
Bri3bp
Bst2
Btbd19
Btn2a2
Btnl1
Bysl
C030006K11Rik
C1qbp
C920009B18Rik
Cad
Calr
Camkk1
Canx
Capg
Casp4
Cblc
Cbr1
Ccdc126
Ccdc58
Ccdc86
Ccnd2
Ccr6
Ccr7
Cct6a
Cd36
Cd38
Cd3eap
Cd40
Cd5
Cd52
Cd53
Cd69
Cd70
Cd82
Cd83
Cd86
Cdc14a
Cdca7
Cdca7l
Cdk6
Cfp
Chchd4
Chchd6
Chd1
Chst10
Ciita
Cish
Ckb
Clcf1
Clcn5
Cldn12
Clec2i
Cln5
Cluh
Cnn3
Cog5
Comtd1
Cops7a
Coq4
Coq7
Cr2
Cryl1
Cstf2t
Ctbs
Ctla4
Ctnna1
Ctps
Cxcl10
Cyb5r3
Cybb
Cycs
Cyfip1
Cyp51
D030028A08Rik
D130040H23Rik
D16Ertd472e
D19Bwg1357e
D1Ertd622e
D3Ertd254e
Daam1
Dancr
Dbp
Dctd
Ddit4
Ddt
Ddx18
Ddx21
Ddx56
Ddx6
Dennd4b
Derl3
Dhcr7
Dhx33
Dip2b
Dis3
Dis3l2
Dkc1
Dkk3
Dlat
Dnajb14
Dnajc27
Dnajc3
Dnase2a
Dnmt3a
Dnmt3b
Dnph1
Dock10
Dph1
Dpy19l1
Dusp10
Dusp7
Ebi3
Ebna1bp2
Ece2
Eef1e1
Egfl7
Egr1
Egr2
Ehd1
Eif1a
Eif2b3
Elp5
Endod1
Enoph1
Ephx1
Eprs
Erap1
Ergic1
Ermp1
Erp44
Esf1
Etv3
Evi5
Extl2
Fabp5
Fam129a
Fam162a
Fam167a
Fam169b
Fam172a
Fam185a
Fam195a
Fam210a
Fam212a
Fam213a
Fam213b
Fam220a
Fam83f
Fasn
Fbl
Fcer2a
Fcgr4
Fcgrt
Fem1a
Ffar2
Fgd2
Fhit
Fhl3
Fkbp4
Fmnl2
Fn3krp
Focad
Foxk2
Foxn3
Foxred2
Frrs1
Fscn1
Ftsj3
Fubp3
Fut4
Fxyd5
Gaa
Gabarapl1
Gadd45g
Galnt6
Gar1
Gas5
Gatc
Gbp2
Gcsh
Gdap10
Gem
Gemin4
Gemin5
Ghdc
Gimap3
Gimap4
Gimap5
Gimap7
Glce
Glipr1
Glipr2
Gm12250
Gm2a
Gmppb
Gnaq
Gnb1l
Gnb2l1
Gnl3
Gns
Got1
Gpam
Gpatch4
Gpcpd1
Gpr183
Gpr65
Gpt2
Gramd1b
Gramd3
Grap
Grm6
Grn
Grwd1
Gsr
Gstm4
Gsto1
Gstt1
Gstt2
Gstt3
Gstt4
Gtf2e1
Gtpbp4
Guk1
Gypc
H2-Aa
Hapln1
Havcr1
Heatr1
Heatr3
Heg1
Hes5
Hhex
Hivep3
Hk2
Hmbs
Hmgcr
Hook1
Hook2
Hps4
Hs3st1
Hsp90b1
Hspa5
Hspa9
Hspd1
Hspe1
Hyal2
I730030J21Rik
Iah1
Iars
Ica1
Icam1
Ide
Idi1
Ido1
Ido2
Ier2
Ier3
Ifi203
Ifi30
Ifi47
Ifih1
Ifngr2
Ifrd1
Ifrd2
Ift140
Ikbke
Il10
Il10rb
Il1rap
Il21r
Il27ra
Il2rb
Il2rg
Il4i1
Il5ra
Il6st
Il9r
Immp2l
Impa1
Impdh1
Impdh2
Inf2
Insig1
Ipo4
Ipo5
Ipo7
Irak1bp1
Irf4
Irgm1
Isg15
Itm2c
Itpr1
Jak3
Jarid2
Jmy
Junb
Kat2a
Kbtbd8
Kdelc1
Kdm6b
Kdsr
Kif5b
Klf10
Klf16
Klhl21
Krr1
Ksr1
Kynu
Lag3
Lap3
Lat2
Lck
Lclat1
Ldha
Lgals9
Lgalsl
Lifr
Lig3
Lipt2
Lmo2
Lpar5
Lrpprc
Lrrc42
Lrrc8b
Lrrk2
Lss
Lta
Ltv1
Ly6d
Ly6k
Ly75
Ly86
Lyar
Lynx1
Lyrm7
Lyst
M6pr
Mafg
Mafk
Malat1
Man1a
Manf
Map3k1
Mapkapk3
Marcks
Marcksl1
Mccc1
Mcfd2
Mdh1
Mdn1
Mettl1
Mettl13
Mettl16
Mfsd2a
Mgat5
Mgll
Mif
Mipep
Mipol1
Mlh3
Mmachc
Mndal
Mogs
Mospd2
Mpeg1
Mphosph10
Mreg
Mrpl15
Mrpl17
Mrps6
Mrto4
Ms4a4c
Ms4a6c
Msi2
Mt1
Mtap
Mtdh
Mtfp1
Mthfd1
Mthfd1l
Mthfd2
Mtx3
Mvd
Mvp
Mybbp1a
Mybl2
Myc
Myo10
Myo19
Myo1f
Naa25
Naa40
Nab1
Nab2
Nampt
Napsa
Nat10
Nbn
Ncan
Nceh1
Ncf1
Ncl
Ndufaf4
Nefh
Nenf
Net1
Nfil3
Nfix
Nfkb2
Nfkbia
Nfkbib
Nfkbid
Nfkbie
Nfkbiz
Nfya
Ngfr
Nhp2
Nkrf
Nle1
Nln
Nme4
Noa1
Noc2l
Noc3l
Noc4l
Nol10
Nol6
Nol8
Nolc1
Nom1
Nop16
Nop2
Nop56
Nop58
Npm1
Nr4a1
Nsun2
Nt5dc2
Nthl1
Ntmt1
Nucb2
Nxpe2
Odc1
Oosp1
Orai1
P2rx4
P2ry10
P4hb
P4htm
Pa2g4
Pacsin1
Pag1
Paqr4
Parm1
Patl1
Pccb
Pcsk4
Pdcd1
Pdcd11
Pdcd4
Pdia3
Pdia4
Pdia6
Pdlim1
Pdlim5
Pdxk
Pecr
Pepd
Per1
Pes1
Pfas
Pfkfb3
Pglyrp1
Pgm2
Phb
Phf11a
Phgdh
Phtf2
Pik3ap1
Pik3r3
Pkib
Plac8
Plbd1
Plcxd2
Pld6
Plek
Plekhm3
Plk3
Plscr1
Pltp
Plxnc1
Pno1
Pogk
Pold2
Polr1a
Polr1b
Polr3d
Polr3e
Polr3f
Pop1
Ppa1
Ppap2a
Ppargc1b
Ppat
Ppid
Ppp3r1
Pprc1
Ppt1
Prkx
Prmt1
Prmt3
Prmt5
Prmt6
Psmd7
Psme2
Psme3
Pter
Ptger2
Ptger4
Ptges2
Ptpn22
Ptpn9
Ptprc
Pus1
Pus3
Pus7
Pus7l
Pvr
Pwp2
Pycr1
Pyurf
Qdpr
Qsox2
Qtrtd1
Rab27a
Rab31
Rab35
Rab37
Rab39
Rab43
Rab5a
Rabgef1
Rangrf
Rapgef6
Rara
Rassf5
Rbpj
Rcan1
Rcc1
Rcl1
Rcn1
Rdx
Reep3
Rel
Relb
Rexo2
Rfx5
Rgs18
Rhbdd1
Rhoa
Rilpl2
Riok2
Rnf11
Rnf149
Rnf2
Rnf219
Rnmt
Rpl10a
Rpl12
Rpl31
Rpp38
Rpp40
Rps12
Rps27a
Rps6kl1
Rrad
Rrbp1
Rrp12
Rrp15
Rrp1b
Rrp9
Rsl1d1
Runx3
Rusc1
Ryr1
S100a10
S1pr3
Sac3d1
Samsn1
Sbk1
Scd1
Scfd2
Sdad1
Sdc4
Sdf2l1
Senp5
Serpina3f
Serpina3g
Serpinb1a
Serpinb1b
Serpinb1c
Serpinb6b
Serpinb9
Set
Sfxn2
Sgsm3
Sh2d2a
Sh3bp2
Sh3tc1
Shmt1
Shq1
Siah2
Sigmar1
Skil
Sla
Slamf1
Slc10a3
Slc16a1
Slc16a13
Slc17a9
Slc19a1
Slc25a13
Slc25a19
Slc25a30
Slc25a32
Slc26a2
Slc29a3
Slc2a3
Slc2a6
Slc35a1
Slc35f2
Slc35f5
Slc37a2
Slc39a10
Slc39a6
Slc5a6
Slc7a5
Slfn2
Slfn3
Slpi
Smim3
Smyd2
Smyd3
Snhg1
Snhg12
Snhg4
Snn
Snora3
Snora5c
Snora61
Snora65
Snora75
Snora7a
Snord12
Snord17
Snord22
Snord45b
Snord47
Snord52
Snord57
Snord68
Snord69
Snord83b
Snx11
Snx5
Soat1
Socs3
Socs5
Sorl1
Sowahc
Spire1
Spr
Spryd7
Srm
Srp54a
Sssca1
St3gal5
St6galnac4
St7
St8sia6
Stard4
Stat1
Stat3
Stoml1
Strn
Stt3a
Stx11
Sub1
Sumf1
Surf2
Swsap1
Syngr2
Tab3
Taf4b
Tagap
Tank
Tapbp
Tars
Tasp1
Tatdn3
Tbl1xr1
Tbrg3
Tbx21
Tcf12
Tfap4
Tfe3
Tfrc
Tgif2
Thada
Themis2
Thop1
Ticam1
Ticam2
Timd2
Timm10
Timm8a1
Timm9
Tle3
Tlr7
Tm7sf3
Tm9sf4
Tma16
Tmbim1
Tmem123
Tmem176a
Tmem231
Tmem238
Tmem41a
Tmem69
Tmem70
Tmtc4
Tnfaip3
Tnfrsf13c
Tnfrsf14
Tnfrsf18
Tnfrsf1b
Tnfrsf21
Tnfsf9
Tnip2
Tomm40
Top1mt
Tox
Tprn
Tpst2
Traf3
Trim30d
Trim32
Trmt6
Trmt61a
Trpm5
Trub1
Tsen2
Tspan2
Tspan3
Tspan31
Tspan33
Tsr1
Tsr2
Ttc27
Ttc8
Tuba4a
Tubb6
Tusc3
Tvp23b
Txnrd3
Tyms
Ubash3b
Ube2cbp
Ube2q2
Ubxn2b
Uck2
Ufsp1
Uhmk1
Ung
Urb1
Urb2
Utp15
Utp18
Utp20
Vasp
Vav3
Vti1a
Vwa5a
Wars
Wdfy2
Wdr12
Wdr31
Wdr36
Wdr4
Wdr5
Wdr75
Wdr77
Wdr89
Xkr8
Xpo5
Xpot
Xrcc5
Ydjc
Zap70
Zbtb26
Zbtb32
Zc4h2
Zeb2
Zfp239
Zfp266
Zfp365
Zfp36l1
Zfp397
Zfp455
Zfp456
Zfp46
Zfp493
Zfp593
Zfp619
Zfp667
Zfp72
Zfp763
Zfp773
Zfp783
Zfp946
Zhx2
Zik1
Zkscan7
Zmynd19
Znhit6
Znrf3
Zyx
1110038B12Rik
1190007I07Rik
1600014C10Rik
1810032O08Rik
2010204K13Rik
2310008H09Rik
2310040G24Rik
2410002F23Rik
2700038G22Rik
2700097O09Rik
3110043O21Rik
3110082I17Rik
3830406C13Rik
6030458C11Rik
6030468B19Rik
9130401M01Rik
9930104L06Rik
A630001G21Rik
